# Supplementary material for: Changes in the Number and Morphology of Dendritic Spines in the Hippocampus and Prefrontal Cortex of the C58/J Mouse Model of Autism
Source: Front Cell Neurosci. 2021 Sep 20;15:726501. doi: 10.3389/fncel.2021.726501 (PMC8488392; doi:10.3389/fncel.2021.726501)
Supplement: Supplementary file 8 [file Data_Sheet_1.zip]

Archive with 6 entries (6 files):
- New folder (2)/~$ptions.DOCX
- New folder (2)/Captions.DOCX
- New folder (2)/Sup Table 1.XLSX
- New folder (2)/Sup Table 2.XLSX
- New folder (2)/Sup Table 3.DOCX
- New folder (2)/Sup Table 4.XLSX
