# Supplementary material for: Changes in the Number and Morphology of Dendritic Spines in the Hippocampus and Prefrontal Cortex of the C58/J Mouse Model of Autism
Source: Front Cell Neurosci. 2021 Sep 20;15:726501. doi: 10.3389/fncel.2021.726501 (PMC8488392; doi:10.3389/fncel.2021.726501)
Supplement: Supplementary file 8 [file Data_Sheet_1.zip › New folder (2)/Sup Table 1.XLSX]

## Sheet: Sup.Table.1.C58 vs C57.snp_2102
chr	bp38	rs	observed	dbsnp142annot	requested	C58/J	C57BL/6J	Gene symbol	Gene name	MGI ID
1	63151632	rs13471817	C/T	Cn:Ndufs1:VA:491 I:Ino80dos	all	G	A	Ndufs1	NADH-ubiquinone oxidoreductase 75 kDa subunit, mitochondrial	MGI:2443241
1	63183832	rs6404366	A/G	Cs:Gpr1:I:81	all	A	G	Gpr1	G-protein coupled receptor 1	MGI:2385324
1	74425572	rs13475925	A/G	Cs:Vil1:S:459	all	A	G	Vil1	Villin-1	MGI:98930
1	74441563	rs3713616	A/G	Cs:Usp37:V:872 NC:Usp37	all	G	A	Usp37	Ubiquitin carboxyl-terminal hydrolase 37	MGI:2442483
1	78705385	rs31403527	A/G	Cn:Acsl3:IV:667	all	G	A	Acsl3	Long-chain-fatty-acid--CoA ligase 3	MGI:1921455
1	85907565	rs3714563	C/G	Cn:Itm2c:GA:246	all	C	G	Itm2c	Integral membrane protein 2C	MGI:1927594
1	85941057	rs31377430	A/G	Cs:Gpr55:D:267	all	A	G	Gpr55	G-protein coupled receptor 55	MGI:2685064
1	87489637	rs13475967	A/G	Cs:Ngef:S:312	all	G	A	Ngef	Ephexin-1	MGI:1858414
1	87916394	rs6234856	G/T	Cs:Dgkd:R:204	all	G	T	Dgkd	Diacylglycerol kinase delta	MGI:2138334
1	155860718	rs31464544	A/G	Cs:Cep350:G:2857	all	G	A	Cep350	Centrosome-associated protein 350	MGI:1921331
1	155914812	rs13476192	A/G	Cs:Cep350:A:1332	all	G	A	Cep350	Centrosome-associated protein 350	MGI:1921331
1	156263413	rs13476193	A/G	Cn:Tdrd5:AV:832 I:Gm30472	all	A	G	Tdrd5	Tudor domain-containing protein 5	MGI:2684949
1	156270646	rs30769841	C/T	Cn:Tdrd5:DN:694 I:Gm30472	all	T	C	Tdrd5	Tudor domain-containing protein 5	MGI:2684949
1	156400202	rs32623072	C/T	Cs:Axdnd1:S:184	all	C	T	Axdnd1	Axonemal dynein light chain domain-containing protein 1	MGI:1924602
1	156466736	rs31270464	A/C	Cs:Soat1:G:11 I:Soat1 U5:Soat1	all	A	C	Soat1	Sterol O-acyltransferase 1	MGI:104665
1	158249357	rs31525104	A/G	Cs:Brinp2:I:389	all	A	G	Brinp2	BMP/retinoic acid-inducible neural-specific protein 2	MGI:2443333
1	158657047	rs32799903	C/T	Cs:Astn1:S:901	all	C	T	Astn1	Astrotactin-1	MGI:1098567
1	158832839	rs32334369	C/T	Cn:Pappa2:HR:1224	all	C	T	Pappa2	Pappalysin 2	MGI:3051647
1	161971126	rs4222743	A/C	Cs:Pigc:R:226 I:4930558K02Rik	all	A	C	Pigc	Phosphatidylinositol N-acetylglucosaminyltransferase subunit C	MGI:1914542
1	163024506	rs31591809	C/T	Cs:Mroh9:K:871	all	T	C	Mroh9	Maestro heat-like repeat family member 9	MGI:1925508
1	163060736	rs13476211	A/G	Cs:Mroh9:L:257	all	A	G	Mroh9	Maestro heat-like repeat family member 9	MGI:1925508
1	173222578	rs8242513	C/T	Cn:Fcer1a:KE:182	all	C	T	Fcer1a	High affinity immunoglobulin epsilon receptor subunit alpha	MGI:95494
1	174151673	rs13476248	C/T	Cs:Olfr421-ps1:D:52 NC:Olfr421-ps1	all	T	C	Olfr421-ps1	Olfactory receptor	MGI:3030255
1	174448757	rs13476249	G/T	Cn:Olfr220:AS:45	all	T	G	Olfr220	Olfactory receptor	MGI:3030054
1	176782254	rs3706759	C/T	Cn:Cep170:MV:164	all	C	T	Cep170	Centrosomal protein of 170 kDa	MGI:1918348
1	176826202	rs31529600	A/G	Cn:Sdccag8:NS:75	all	G	A	Sdccag8	Serologically defined colon cancer antigen 8 homolog	MGI:1924066
1	180866166	rs13476269	C/T	Cn:Sde2:VA:407	all	C	T	Sde2	Replication stress response regulator SDE2	MGI:2384788
1	189856780	rs31401910	C/T	Cs:Ptpn14:Y:947	all	T	C	Ptpn14	Tyrosine-protein phosphatase non-receptor type 14	MGI:102467
1	191082360	rs31620309	A/G	Cn:Nsl1:DN:253	all	A	G	Nsl1	Kinetochore-associated protein NSL1 homolog	MGI:2685830
1	191822255	rs31377073	A/C	Cn:Nek2:SR:69	all	C	A	Nek2	Serine/threonine-protein kinase Nek2	MGI:109359
2	31172022	rs13459062	A/G	Cn:Gpr107:QR:154	all	G	A	Gpr107	Protein GPR107	MGI:2139054
2	31455512	rs13476412	A/G	Cn:Hmcn2:ND:4708	all	G	A	Hmcn2	Hemicentin-2	MGI:2677838
2	32614942	rs13459060	C/T	Cs:St6galnac6:F:119 NC:St6galnac6	all	T	C	St6galnac6	Alpha-N-acetylgalactosaminide alpha-2,6-sialyltransferase 6	MGI:1355316
2	34623461	rs13476425	A/C	Cs:Mapkap1:R:494	all	C	A	Mapkap1	Target of rapamycin complex 2 subunit MAPKAP1	MGI:2444554
2	35013637	rs13476427	C/T	Cn:Hc:ND:1007	all	C	T	Hc	Complement C5	MGI:96031
2	37429671	rs13476435	A/T	Cn:Zbtb6:WR:82	all	T	A	Zbtb6	Zinc finger and BTB domain-containing protein 6	MGI:2442998
2	40927970	rs13476452	C/T	Cn:Lrp1b:SN:2416 NC:Lrp1b	all	T	C	Lrp1b	Low-density lipoprotein receptor-related protein 1B	MGI:2151136
2	41284153	rs13476454	A/G	Cs:Lrp1b:S:1551 NC:Lrp1b	all	G	A	Lrp1b	Low-density lipoprotein receptor-related protein 1B	MGI:2151136
2	53114221	rs27950650	C/T	Cs:Fmnl2:D:648	all	C	T	Fmnl2	Formin-like protein 2	MGI:1918659
2	66235124	rs4135996	A/G	Cs:Ttc21b:L:435	all	A	G	Ttc21b	Tetratricopeptide repeat protein 21B	MGI:1920918
2	67509615	rs13476555	C/T	Cs:Xirp2:D:733 I:Xirp2 I:Gm13601	all	T	C	Xirp2	Xin actin-binding repeat-containing protein 2	MGI:2685198
2	67525183	rs27989510	A/T	Cn:Xirp2:DE:3429 U3:Xirp2	all	A	T	Xirp2	Xin actin-binding repeat-containing protein 2	MGI:2685198
2	68249770	rs6382046	A/G	I:Stk39 Cn:Stk39:HY:524	all	A	G	Stk39	STE20/SPS1-related proline-alanine-rich protein kinase	MGI:1858416
2	69674457	rs27973784	G/T	Cn:Klhl41:AS:404	all	T	G	Klhl41	Kelch-like protein 41	MGI:2683854
2	69702609	rs27957119	G/T	Cn:Fastkd1:QH:471	all	G	T	Fastkd1	FAST kinase domain-containing protein 1, mitochondrial	MGI:2444596
2	69749860	rs27957023	C/T	Cs:Ppig:H:579	all	T	C	Ppig	Peptidyl-prolyl cis-trans isomerase G	MGI:2445173
2	70349966	rs27977691	C/T	Cn:Myo3b:LP:1227	all	C	T	Myo3b	Myosin-IIIb	MGI:2448580
2	75676732	rs13459064	C/T	Cs:Nfe2l2:T:341	all	T	C	Nfe2l2	Nuclear factor erythroid 2-related factor 2	MGI:108420
2	79342427	rs6228689	A/G	Cn:Cerkl:CR:301 NC:Cerkl	all	G	A	Cerkl	Ceramide kinase-like	MGI:3037816
2	85137646	rs29668184	C/T	Cs:Aplnr:A:338	all	C	T	Aplnr	Apelin receptor	MGI:1346086
2	85759781	rs28031111	C/G	Cs:Olfr1012:L:198	all	G	C	Olfr1012	olfactory receptor 1012	MGI:3030846
2	85785881	rs13476615	C/T	Cs:Olfr1015:H:123	all	T	C	Olfr1015	olfactory receptor 1015	MGI:3030849
2	85923923	rs28060712	C/T	Cs:Olfr1026:Y:218	all	C	T	Olfr1026	olfactory receptor 1026	MGI:3030860
2	87371896	rs27444497	C/G	Cs:Olfr1121:L:121	all	G	C	Olfr1121	olfactory receptor 1121	MGI:3030955
2	87388252	rs27444480	A/C	Cs:Olfr1122:G:182	all	A	C	Olfr1122	olfactory receptor 1122	MGI:3030956
2	91495040	rs13476635	C/T	Cs:Lrp4:D:1403 NC:Lrp4	all	C	T	Lrp4	Low-density lipoprotein receptor-related protein 4	MGI:2442252
2	91645244	rs13476636	A/G	Cn:Zfp408:CR:522	all	G	A	Zfp408	Zinc finger protein 408	MGI:2685857
2	91945490	rs13476637	C/G	Cn:Dgkz:RG:143 I:Dgkz NC:Dgkz	all	C	G	Dgkz	Diacylglycerol kinase zeta	MGI:1278339
2	92366509	rs13463270	C/T	Cs:Gyltl1b:F:407 I:Gyltl1b	all	G	A	Gyltl1b, Large2	LARGE xylosyl- and glucuronyltransferase 2	MGI:2443769
2	92377713	rs6412776	C/T	Cs:Pex16:L:128 NC:Pex16	all	C	T	Pex16	Peroxisomal membrane protein PEX16	MGI:1338829
2	92377742	rs6412829	A/G	Cs:Pex16:T:137 NC:Pex16	all	G	A	Pex16	Peroxisomal membrane protein PEX16	MGI:1338829
2	119749712	rs33561035	A/G	Cs:Itpka:R:279	all	G	A	Itpka	Inositol-trisphosphate 3-kinase A	MGI:1333822
2	120697603	rs27454142	C/T	Cn:Stard9:SF:1471	all	T	C	Stard9	StAR-related lipid transfer protein 9	MGI:3045258
2	120702754	rs27454123	A/G	Cn:Stard9:YC:3188	all	G	A	Stard10	START domain-containing protein 10	MGI:1860093
2	120882242	rs27438911	A/G	Cs:Ubr1:S:1403 NC:Ubr1	all	A	G	Ubr1	E3 ubiquitin-protein ligase UBR1	MGI:1277977
2	121303324	rs27439863	A/G	Cs:Map1a:T:1302	all	G	A	Map1a	Microtubule-associated protein 1A	MGI:1306776
2	121366748	rs13476739	C/T	Cs:Strc:A:1499 NC:Strc	all	C	T	Strc	Stereocilin	MGI:2153816
2	121906061	rs6317255	A/C/G	Cs:Casc4:P:236	all	G	C	Casc4	Protein GOLM2	MGI:2443129
2	121969177	rs27439214	A/G	Cs:Ctdspl2:S:28 U5:Ctdspl2 NC:Ctdspl2	all	G	A	Ctdspl2	CTD small phosphatase-like protein 2	MGI:1196405
2	122051756	rs13476743	C/T	Cs:Eif3j1:L:199	all	C	T	Eif3j1	Eukaryotic translation initiation factor 3 subunit J-A	MGI:1925905
2	122125337	rs27425758	C/T	Cs:Patl2:Q:239	all	C	T	Patl2	Protein PAT1 homolog 2	MGI:1914828
2	122126701	rs27425749	C/T	Cs:Patl2:P:117	all	T	C	Patl2	Protein PAT1 homolog 2	MGI:1914828
2	122685194	rs27468242	C/G	Cn:Slc30a4:HQ:377	all	C	G	Slc30a4	Zinc transporter 4	MGI:1345282
2	127284162	rs33279719	C/T	Cn:Stard7:YH:123	all	C	T	Stard7	StAR-related lipid transfer protein 7, mitochondrial	MGI:2139090
2	129038340	rs27448963	A/G	Cs:Gm14025:V:555	all	A	G	Gm14025, Vinac1	Vinculin/alpha-catenin family member 1	MGI:3649276
2	130541361	rs13474861	A/G	Cs:Ptpra:E:456	all	G	A	Ptpra	Receptor-type tyrosine-protein phosphatase alpha	MGI:97808
2	130541379	rs13459166	C/T	Cs:Ptpra:Y:462	all	T	C	Ptpra	Receptor-type tyrosine-protein phosphatase alpha	MGI:97808
2	135364886	rs27256064	A/G	Cs:Plcb1:E:943	all	A	G	Plcb1	1-phosphatidylinositol 4,5-bisphosphate phosphodiesterase beta-1	MGI:97613
2	135364904	rs27256063	A/G	Cs:Plcb1:T:949	all	A	G	Plcb1	1-phosphatidylinositol 4,5-bisphosphate phosphodiesterase beta-1	MGI:97613
2	142699749	rs27203697	C/G	I:Kif16b Cn:Kif16b:QH:1698	all	G	C	Kif16b	Kinesin-like protein KIF16B	MGI:1098240
2	142714726	rs13476811	C/T	Cs:Kif16b:E:597	all	T	C	Kif16b	Kinesin-like protein KIF16B	MGI:1098240
2	144373653	rs13476817	A/G	I:Csrp2bp Cs:Csrp2bp:T:19	all	A	G	Csrp2bp, PET117	Cysteine-rich protein 2-binding protein	MGI:1917264
2	148396283	rs29556174	G/T	Cs:Sstr4:P:271	all	G	T	Sstr4	Somatostatin receptor type 4	MGI:105372
2	148406606	rs13476826	A/G	Cs:Thbd:G:447	all	A	G	Thbd	Thrombomodulin	MGI:98736
2	152414591	rs13476845	C/T	Cn:Zcchc3:TA:63	all	C	T	Zcchc3	Zinc finger CCHC domain-containing protein 3	MGI:1915167
2	152829674	rs27349860	C/T	Cn:Bcl2l1:SN:106 NC:Bcl2l1	all	T	C	Bcl2l1	Bcl-2-like protein 1	MGI:88139
2	153203880	rs13476847	A/G	Cs:Tm9sf4:V:557	all	A	G	Tm9sf4	Transmembrane 9 superfamily member 4	MGI:2139220
2	153316952	rs28283061	A/G	Cs:Kif3b:E:224 NC:Kif3b	all	G	A	Kif3b	Kinesin-like protein KIF3B	MGI:107688
2	153317006	rs28283060	C/T	Cs:Kif3b:N:242 NC:Kif3b	all	C	T	Kif3b	Kinesin-like protein KIF3B	MGI:107688
2	153401378	rs13476848	A/G	Cn:Asxl1:TA:1284	all	G	A	Asxl1	Polycomb group protein ASXL1	MGI:2684063
2	154010538	rs13476849	G/T	Cn:Bpifa2:DE:111	all	G	T	Bpifa2	BPI fold-containing family A member 2	MGI:97787
2	154011367	rs27347468	C/T	Cn:Bpifa2:TM:130	all	T	C	Bpifa2	BPI fold-containing family A member 2	MGI:97787
2	154011375	rs27347466	A/G	Cn:Bpifa2:IV:133	all	G	A	Bpifa2	BPI fold-containing family A member 2	MGI:97787
2	154011410	rs27347465	C/T	Cs:Bpifa2:S:144	all	T	C	Bpifa2	BPI fold-containing family A member 2	MGI:97787
2	154552171	rs27341008	C/T	Cs:Actl10:P:14 I:Necab3	all	T	C	Actl10	Actin-like protein 10	MGI:1917612
2	154564467	rs33326359	C/G	Cs:E2f1:L:51	all	C	G	E2f1	Transcription factor E2F1	MGI:101941
2	154634189	rs13476853	A/G	Cn:Zfp341:DG:439 NC:Zfp341	all	G	A	Zfp341	Zinc finger protein 341	MGI:2682937
2	157465910	rs13476864	A/G	Cs:Src:V:246	all	G	A	Src	Neuronal proto-oncogene tyrosine-protein kinase Src	MGI:98397
2	157469823	rs33064724	C/T	Cs:Src:P:490	all	T	C	Src	Neuronal proto-oncogene tyrosine-protein kinase Src	MGI:98397
2	157806691	rs3670912	C/T	Cn:Ctnnbl1:AV:194 U5:Ctnnbl1	all	T	C	Ctnnbl1	Beta-catenin-like protein 1	MGI:1913892
2	158531321	rs13476869	A/G	Cs:Arhgap40:Q:166	all	G	A	Arhgap40	Rho GTPase-activating protein 40	MGI:3649852
2	164277293	rs28279704	A/G	Cn:Svs4:MT:41	all	G	A	Svs4	Seminal vesicle secretory protein 4	MGI:98450
2	164317593	rs28264540	A/G	Cn:Svs6:QR:92	all	G	A	Svs6	Seminal vesicle secretory protein 6	MGI:106178
2	164499879	rs27331915	C/T	Cs:Pigt:T:154	all	T	C	Pigt	GPI transamidase component PIG-T	MGI:1926178
2	164734256	rs13476891	C/T	Cs:Wfdc3:G:38	all	C	T	Wfdc3	WAP four-disulfide core domain protein 3	MGI:1923897
2	164953525	rs6185704	C/T	Cs:Mmp9:D:654	all	T	C	Mmp9	Matrix metalloproteinase-9	MGI:97011
2	164954845	rs28262043	A/C	Cn:Mmp9:HP:711	all	C	A	Mmp9	Matrix metalloproteinase-9	MGI:97011
2	166051427	rs13476894	A/G	Cs:Ncoa3:T:217	all	G	A	Ncoa3	Nuclear receptor coactivator 3	MGI:1276535
2	170406637	rs32898688	C/T	Cs:Bcas1:S:121	all	C	T	Bcas1	Breast carcinoma-amplified sequence 1 homolog	MGI:1924210
2	180198343	rs33614751	A/G	Cs:Lama5:G:700 NC:Lama5	all	A	G	Lama5	Laminin subunit alpha-5	MGI:105382
2	180198362	rs32851237	G/T	Cn:Lama5:TN:694 NC:Lama5	all	T	G	Lama5	Laminin subunit alpha-5	MGI:105382
2	180640400	rs33214938	C/T	Cn:Tcfl5:AT:288	all	T	C	Tcfl5	Tcfl5 protein	MGI:2672878
2	180687637	rs13476942	C/T	Cn:Dido1:DN:331 NC:Dido1	all	T	C	Dido1	Death-inducer obliterator 1	MGI:1344352
2	181234960	rs13476945	C/T	Cn:Helz2:EG:1247	all	C	T	Helz2	Helicase with zinc finger domain 2	MGI:2385169
2	181510514	rs27671615	C/T	I:Tpd52l2 Cn:Tpd52l2:LF:163	all	T	C	Tpd52l2	Tumor protein D54	MGI:1913564
2	181807525	rs6402916	A/G	Cs:Myt1:Q:746 NC:Myt1	all	G	A	Myt1	Myelin transcription factor 1	MGI:1100535
3	14557332	rs29714839	C/G	Cs:Lrrcc1:S:698	all	G	C	Lrrcc1	Leucine-rich repeat and coiled-coil domain-containing protein 1	MGI:1918960
3	18072606	rs31376971	A/G	Cs:Cyp7b1:L:459	all	G	A	Cyp7b1	Cytochrome P450 7B1	MGI:104978
3	32531937	rs13475619	C/T	Cs:Mfn1:F:11	all	C	T	Mfn1	Mitofusin-1	MGI:1914664
3	32596324	rs29859105	A/G	Cs:Gnb4:R:52 U5:Gnb4	all	A	G	Gnb4	Guanine nucleotide-binding protein subunit beta-4	MGI:104581
3	32718584	rs13467342	C/T	Cs:Actl6a:G:232	all	C	T	Actl6a	Actin-like protein 6A	MGI:1861453
3	65391369	rs13459069	A/G	Cs:Ssr3:L:72	all	C	T	Ssr3	Translocon-associated protein subunit gamma	MGI:1914687
3	66061105	rs13477164	C/T	Cn:Veph1:HR:739	all	C	T	Veph1	Ventricular zone-expressed PH domain-containing protein 1	MGI:1920039
3	69030268	rs30975449	C/T	Cs:Smc4:A:875	all	C	T	Smc4	Structural maintenance of chromosomes protein 4	MGI:1917349
3	73049532	rs13477190	C/T	Cn:Slitrk3:GR:636	all	T	C	Slitrk3	SLIT and NTRK-like protein 3	MGI:2679447
3	73049857	rs31423436	A/G	Cs:Slitrk3:G:527	all	G	A	Slitrk3	SLIT and NTRK-like protein 3	MGI:2679447
3	101835183	rs3672509	A/G	Cs:Mab21l3:S:20	all	G	A	Mab21l3	Protein mab-21-like 3	MGI:2446273
3	101860984	rs3653450	G/T	Cn:Slc22a15:ED:457	all	G	T	Slc22a15	Solute carrier family 22 member 15	MGI:3607704
3	104800422	rs6241667	A/G	Cs:Mov10:H:618 NC:Mov10	all	G	A	Mov10	Putative helicase MOV-10	MGI:97054
3	104804630	rs13459070	A/G	Cn:Mov10:HR:215 NC:Mov10	all	C	T	Mov10	Putative helicase MOV-10	MGI:97054
3	116111020	rs13466303	A/G	Cn:Vcam1:ND:693	all	C	T	Vcam1	Vascular cell adhesion protein 1	MGI:98926
3	116781079	rs13477358	C/T	Cs:Agl:G:690	all	T	C	Agl	4-alpha-glucanotransferase	MGI:1924809
3	129800378	rs30628816	C/T	Cs:Lrit3:P:183 I:Gm36130	all	T	C	Lrit3	Leucine-rich repeat, immunoglobulin-like domain and transmembrane domain-containing protein 3	MGI:2685267
3	129992982	rs13477402	A/C	Cs:Sec24b:S:969	all	C	A	Sec24b	Sec24b protein	MGI:2139764
3	135570332	rs30851979	C/T	Cn:Manba:LF:845 NC:Manba	all	T	C	Manba	Beta-mannosidase	MGI:88175
3	135613666	rs13477428	C/T	Cs:Nfkb1:T:301	all	C	T	Nfkb1	Nuclear factor NF-kappa-B p105 subunit	MGI:97312
3	137391644	rs51547865	C/T	Cn:Emcn:IT:108 I:Emcn	all	C	T	Emcn	Endomucin	MGI:1891716
3	138066317	rs13477439	C/T	I:Gm5105 Cs:LOC102634333:S:422	all	T	C	Gm5105	Predicted gene 5105	MGI:3645344
3	138069074	rs30879950	C/T	Cs:LOC102634333:S:1341	all	T	C	LOC102634333, 1110002E22Rik	Uncharacterized protein C4orf54 homolog	MGI:1915066
3	145461487	rs13477470	A/G	Cs:Col24a1:T:258	all	A	G	Col24a1	Collagen alpha-1(XXIV) chain	MGI:1918605
4	41717393	rs13459075	G/T	Cn:Dctn3:AS:106	all	A	C	Dctn3	Dynactin subunit 3	MGI:1859251
4	43549182	rs13477674	A/G	Cs:Tln1:P:633	all	A	G	Tln1	Talin-1	MGI:1099832
4	45906903	rs13477680	A/G	Cn:Ccdc180:MI:459	all	A	G	Ccdc180	Coiled-coil domain-containing 180	MGI:2685871
4	45990123	rs28309135	A/G	Cs:Tdrd7:A:174	all	A	G	Tdrd7	Tudor domain-containing protein 7	MGI:2140279
4	46175356	rs13477681	C/T	Cn:Xpa:KE:244 NC:Xpa	all	C	T	Xpa	DNA repair protein complementing XP-A cells homolog	MGI:99135
4	46540499	rs13477682	C/T	Cs:Coro2a:A:454	all	C	T	Coro2a	Coronin-2A	MGI:1345966
4	88434996	rs6189955	C/T	Cs:Hacd4:E:71 Cs:Ptplad2:E:71	all	C	T	Hacd4	Very-long-chain (3R)-3-hydroxyacyl-CoA dehydratase 4	MGI:1914025
4	103235736	rs28139784	C/T	Cs:4921539E11Rik:P:129	all	C	T	4921539E11Rik	Uncharacterized protein C1orf141 homolog	MGI:1918191
4	106423489	rs28133144	C/G	Cs:Usp24:R:2332	all	C	G	Usp24	Ubiquitin carboxyl-terminal hydrolase 24	MGI:1919936
4	106454549	rs28187349	A/G	Cs:Pcsk9:S:210	all	A	G	Pcsk9	Proprotein convertase subtilisin/kexin type 9	MGI:2140260
4	108597143	rs28129818	C/T	Cs:Orc1:T:243	all	T	C	Orc1	Histone acetyltransferase KAT7	MGI:1328337
4	108628660	rs32619438	C/T	Cs:Cc2d1b:A:606 NC:Cc2d1b	all	C	T	Cc2d1b	Coiled-coil and C2 domain-containing protein 1B	MGI:2443076
4	116604182	rs13466004	C/T	Cs:Nasp:D:273	all	G	A	Nasp	Nuclear autoantigenic sperm protein	MGI:1355328
4	118430800	rs13473974	A/G	I:Elovl1 Cs:Elovl1:S:44	all	A	G	Elovl1	Elongation of very long chain fatty acids protein 1	MGI:1858959
4	118893606	rs32582583	A/C	Cs:Olfr1330:P:174	all	A	C	Olfr1330	Olfactory receptor 1330	MGI:3031164
4	125068158	rs13474356	A/G	Cn:Snip1:QR:90 U5:Snip1	all	G	A	Snip1	Smad nuclear-interacting protein 1	MGI:2156003
4	144528723	rs27614561	A/C	Cn:9430007A20Rik:HN:238	all	A	C	9430007A20Rik, Aadacl4fm1	Arylacetamide deacetylase-like 4	MGI:2685880
4	144528995	rs13478031	A/C	Cs:9430007A20Rik:A:328	all	C	A	9430007A20Rik, Aadacl4fm1	Arylacetamide deacetylase-like 4	MGI:2685880
4	145115593	rs32701840	C/T	Cs:Vps13d:L:2585 NC:Vps13d	all	C	T	Vps13d	Vacuolar protein sorting 13D	MGI:2448530
4	145168521	rs6312508	A/G	Cs:Vps13d:R:390 NC:Vps13d	all	A	G	Vps13d	Vacuolar protein sorting 13D	MGI:2448530
5	3595407	rs13478092	A/T	Cs:Rbm48:I:92	all	A	T	Rbm48	RNA-binding protein 48	MGI:2442653
5	5581238	rs4225021	C/T	Cs:Cfap69:V:929	all	T	C	Cfap69	Cilia- and flagella-associated protein 69	MGI:2443778
5	5682750	rs13478097	A/G	Cs:Steap2:A:91 I:LOC105244703	all	G	A	Steap2	Metalloreductase STEAP2	MGI:1921301
5	6771031	rs33594076	A/G	Cs:Zfp804b:N:677	all	G	A	Zfp804b	Zinc finger protein 804B	MGI:2685287
5	6771064	rs33586935	C/T	Cs:Zfp804b:G:666	all	T	C	Zfp804b	Zinc finger protein 804B	MGI:2685287
5	7975724	rs13478104	A/G	Cn:Steap4:YC:95	all	G	A	Steap4	Metalloreductase STEAP4	MGI:1923560
5	23481236	rs13478141	G/T	Cs:Kmt2e:S:386 NC:Kmt2e	all	G	T	Kmt2e	Inactive histone-lysine N-methyltransferase 2E	MGI:1924825
5	23498169	rs29723731	A/C	Cn:Kmt2e:ML:1116 NC:Kmt2e	all	C	A	Kmt2e	Inactive histone-lysine N-methyltransferase 2E	MGI:1924825
5	23819439	rs3707546	C/G	Cs:Rint1:L:688	all	C	G	Rint1	RAD50-interacting protein 1	MGI:1916233
5	23965234	rs13478143	A/G/T	I:Fam126a Cn:Fam126a::372 Cs:Fam126a:S:372 U3:Fam126a Cn:Fam126a:SR:372	all	G	A	Fam126a	Hyccin	MGI:2149839
5	23985831	rs29680947	C/T	Cs:Fam126a:V:180	all	C	T	Fam126a	Hyccin	MGI:2149839
5	31077915	rs13469943	C/T	Cs:Cad:P:2098	all	C	T	Cad	CAD protein	MGI:1916969
5	31196214	rs13459084	A/T	Cs:Snx17:V:187 U5:Snx17	all	A	T	Snx17	Sorting nexin-17	MGI:2387801
5	34908776	rs13459085	A/G/T	Cs:Htt:A:3098 I:Msantd1	all	G	T	Htt	Huntingtin	MGI:96067
5	34917781	rs6329381	C/T	Cs:Msantd1:F:62	all	C	T	Msantd1	Myb/SANT-like DNA-binding domain-containing protein 1	MGI:2684990
5	35030083	rs32537315	C/T	Cn:Rgs12:LS:477	all	C	T	Rgs12	Regulator of G-protein signaling 12	MGI:1918979
5	35043849	rs13464058	C/T	Cs:Hgfac:Y:205 I:Hgfac NC:Hgfac	all	C	T	Hgfac	Hepatocyte growth factor activator	MGI:1859281
5	35506765	rs13478182	A/G	Cs:Cpz:T:475	all	G	A	Cpz	Carboxypeptidase Z	MGI:88487
5	35974552	rs32591351	C/T	Cs:Afap1:L:408	all	C	T	Afap1	Actin filament-associated protein 1	MGI:1917542
5	35974575	rs29562023	C/T	Cs:Afap1:N:415	all	T	C	Afap1	Actin filament-associated protein 1	MGI:1917542
5	36050538	rs13478184	G/T	Cs:Sorcs2:T:466	all	T	G	Sorcs2	VPS10 domain-containing receptor SorCS2	MGI:1932289
5	61810089	rs13478286	A/C	Cs:G6pd2:T:402	all	C	A	G6pd2	Glucose-6-phosphate 1-dehydrogenase 2	MGI:105977
5	63898599	rs13459170	A/T	Cn:0610040J01Rik:LQ:226 I:Rell1	all	A	T	0610040J01Rik	RIKEN cDNA 0610040J01 gene	MGI:1923511
5	128750224	rs33093412	C/T	Cs:Piwil1:I:632	all	T	C	Piwil1	Piwi-like protein 1	MGI:1928897
6	5269016	rs13478608	A/G	Cs:Pon2:F:219	all	A	G	Pon2	Serum paraoxonase/arylesterase 2	MGI:106687
6	46234267	rs13478735	C/G	Cn:Cntnap2:HQ:538	all	G	C	Cntnap2	Contactin-associated protein-like 2	MGI:1914047
6	46421423	rs13478736	C/T	Cs:Cntnap2:S:619	all	C	T	Cntnap2	Contactin-associated protein-like 2	MGI:1914047
6	47957582	rs13478742	A/G	Cn:Zfp956:RH:162	all	A	G	Zfp956	Zinc finger protein 956	MGI:2141515
6	71373690	rs3023076	C/T	Cs:Cd8a:G:46	all	C	T	Cd8a	T-cell surface glycoprotein CD8 alpha chain	MGI:88346
6	78377467	rs13478842	A/G	Cs:Reg3d:Y:50	all	G	A	Reg3d	Reg III delta	MGI:1353426
6	82403993	rs13478859	C/T	Cs:Tacr1:F:128	all	C	T	Tacr1	Substance-P receptor	MGI:98475
6	85817557	rs13478871	A/G	Cs:Cml5:H:140	all	A	G	Cml5, Nat8f5	Probable N-acetyltransferase CML5	MGI:1916299
6	86650879	rs13478873	C/T	Cn:Mxd1:SG:226	all	C	T	Mxd1	Max dimerization protein 1	MGI:96908
6	87434151	rs13478876	A/G	Cn:Bmp10:AT:309	all	A	G	Bmp10	Bone morphogenetic protein 10	MGI:1338820
6	89332741	rs30021144	A/G	Cs:Plxna1:N:1070	all	A	G	Plxna1	Plexin-A1	MGI:107685
6	91069213	rs13478887	A/G	Cs:Nup210:F:579	all	A	G	Nup210	Nuclear pore membrane glycoprotein 210	MGI:1859555
6	92889927	rs30176481	A/G	Cs:Adamts9:P:129	all	A	G	Adamts9	A disintegrin-like and metallopeptidase (reprolysin type) with thrombospondin type 1 motif, 9	MGI:1916320
6	107567872	rs30865684	C/T	Cs:Lrrn1:N:210	all	T	C	Lrrn1	Leucine-rich repeat neuronal protein 1	MGI:106038
6	108076134	rs30793970	C/T	Cs:Setmar:A:161	all	C	T	Setmar	Histone-lysine N-methyltransferase SETMAR	MGI:1921979
6	111358831	rs30011283	A/G	Cs:Grm7:E:734 NC:Grm7	all	A	G	Grm7	Metabotropic glutamate receptor 7	MGI:1351344
6	113765797	rs30756873	A/C	Cn:Atp2b2:ED:731 NC:Atp2b2	all	A	C	Atp2b2	Plasma membrane calcium-transporting ATPase 2	MGI:105368
6	116256617	rs13478990	C/T	Cn:Fam21:AV:954 I:Fam21 NC:Fam21	all	T	C	Fam21	WASH complex subunit 2	MGI:106463
6	116314267	rs13468412	A/G	Cs:Zfand4:D:262 NC:Zfand4	all	T	C	Zfand4	AN1-type zinc finger protein 4	MGI:1914742
6	116410808	rs30121304	C/T	Cn:Alox5:VI:646	all	T	C	Alox5	Polyunsaturated fatty acid 5-lipoxygenase	MGI:87999
6	118506486	rs13469316	A/G	Cn:Ankrd26:FL:1586	all	G	A	Ankrd26	Ankyrin repeat domain-containing protein 26	MGI:1917887
6	119722296	rs30756692	A/G	Cs:Erc1:D:792 NC:Erc1	all	A	G	Erc1	ELKS/Rab6-interacting/CAST family member 1	MGI:2151013
6	121677995	rs30709786	C/T	Cn:A2m:MT:1426	all	C	T	A2m	Alpha-2-macroglobulin-P	MGI:2449119
6	122606791	rs30854222	A/G	Cs:Gdf3:L:206	all	A	G	Gdf3	Growth/differentiation factor 3	MGI:95686
6	122606813	rs30766426	A/G	Cs:Gdf3:N:198	all	A	G	Gdf3	Growth/differentiation factor 3	MGI:95686
6	125053619	rs30967950	A/G	Cn:Acrbp:RH:201	all	A	G	Acrbp	Acrosin-binding protein	MGI:1859515
6	125144372	rs29978723	A/G	Cn:Nop2:RG:706	all	G	A	Nop2	Probable 28S rRNA (cytosine-C(5))-methyltransferase	MGI:107891
6	125169856	rs30715265	C/T	Cn:Ncapd2:VI:1256	all	T	C	Ncapd2	Condensin complex subunit 1	MGI:1915548
6	125281207	rs30425272	A/G	Cs:Tuba3a:A:273	all	A	G	Tuba3a	Tubulin alpha-3 chain	MGI:1095406
6	125332158	rs29977902	A/G	Cs:Scnn1a:E:278	all	G	A	Scnn1a	Amiloride-sensitive sodium channel subunit alpha	MGI:101782
6	125370697	rs30027358	A/G	Cs:Plekhg6:F:431	all	G	A	Plekhg6	Pleckstrin homology domain-containing family G member 6	MGI:2682298
6	125372138	rs3683773	C/T	Cn:Plekhg6:VI:399	all	T	C	Plekhg6	Pleckstrin homology domain-containing family G member 6	MGI:2682298
6	125565870	rs13479016	C/T	Cn:Vwf:TM:103	all	T	C	Vwf	von Willebrand factor	MGI:98941
6	129052529	rs30854106	C/T	Cs:Klrb1f:L:52 NC:Klrb1f Cn:Klrb1f:LF:62	all	T	C	Klrb1f	Killer cell lectin-like receptor subfamily B member 1F	MGI:2442965
6	129468995	rs30117984	A/G/T	I:Clec7a Cs:Clec7a:R:71 StopG:Clec7a:R*:71 NC:Clec7a I:Clec9a	all	G	A	Clec7a	C-type lectin domain family 7 member A	MGI:1861431
6	134541853	rs30609706	C/G	Cn:Lrp6:TS:83 I:Lrp6	all	C	G	Lrp6	Low-density lipoprotein receptor-related protein 6	MGI:1298218
7	10100346	rs13479120	A/C	Cn:Vmn2r51:TK:255	all	T	G	Vmn2r51	Vomeronasal 2, receptor 51	MGI:3757937
7	10381740	rs31324390	A/C/T	Cn:Nlrp4d:SR:367 Cn:Nlrp4d::367	all	G	T	Nlrp4d	NALP-beta	MGI:3056574
7	10527705	rs13479117	A/C	Cn:Vmn1r68:LF:155	all	G	T	Vmn1r68	Vomeronasal type-1 receptor	MGI:3648262
7	10527765	rs32021172	A/C	Cs:Vmn1r68:I:135	all	T	G	Vmn1r68	Vomeronasal type-1 receptor	MGI:3648262
7	16461336	rs6295100	C/G	Cn:Npas1:LV:356 NC:Npas1	all	C	G	Npas1	Neuronal PAS domain-containing protein 1	MGI:109205
7	16561932	rs13479139	C/T	Cs:Arhgap35:K:1069	all	C	T	Arhgap35	Rho GTPase-activating protein 35	MGI:1929494
7	16563519	rs32014716	A/G	Cs:Arhgap35:R:540	all	G	A	Arhgap35	Rho GTPase-activating protein 35	MGI:1929494
7	16960631	rs13479140	C/T	Cn:Pnmal1:PL:137	all	T	C	Pnmal1	Paraneoplastic antigen-like protein 8A	MGI:1918941
7	17211663	rs31189588	A/G	Cn:Psg29:QR:386	all	G	A	Psg29	Pregnancy-specific glycoprotein 29	MGI:1891361
7	17887412	rs31997400	C/T	Cs:Gm5155:S:143 I:Gm5155	all	T	C	Gm5155	Ig-like domain-containing protein	MGI:3647191
7	17887710	rs32117275	A/G	Cn:Gm5155:VI:243 I:Gm5155	all	A	G	Gm5155	Ig-like domain-containing protein	MGI:3647191
7	25291254	rs13479154	C/T	Cs:Cic:T:2030	all	C	T	Cic	Protein capicua homolog	MGI:1918972
7	30699790	rs13479176	C/T	Cn:2200002J24Rik:VA:3	all	C	T	2200002J24Rik	RIKEN cDNA 2200002J24 gene	MGI:1916397
7	30877839	rs3698643	A/G	Cs:Cd22:H:14 NC:Cd22 U5:Cd22	all	A	G	Cd22	B-cell receptor CD22	MGI:88322
7	35409589	rs13467998	A/G	Cs:Cep89:P:164 NC:Cep89	all	G	A	Cep89	Centrosomal protein of 89 kDa	MGI:1919390
7	45033968	rs31482021	C/T	Cs:Prr12:R:1757	all	C	T	Prr12	Proline-rich protein 12	MGI:2679002
7	46427408	rs8260975	A/C	Cs:Kcnc1:T:211	all	G	T	Kcnc1	Potassium voltage-gated channel subfamily C member 1	MGI:96667
7	49911527	rs3687031	A/G	I:Slc6a5 Cn:Slc6a5:DG:4	all	G	A	Slc6a5	Sodium- and chloride-dependent glycine transporter 2	MGI:105090
7	74346772	rs13479339	A/G	Cs:Slco3a1:P:295	all	A	G	Slco3a1	Solute carrier organic anion transporter family member 3A1	MGI:1351867
7	79435276	rs32317508	A/G	Cn:Fanci:TA:845	all	G	A	Fanci	Fanconi anemia group I protein homolog	MGI:2384790
7	79684228	rs32437789	A/C	Cn:Ticrr:QK:893	all	A	C	Ticrr	Treslin	MGI:1924261
7	127108163	rs13479513	C/T	Cn:Qprt:DN:254	all	T	C	Qprt	Nicotinate-nucleotide pyrophosphorylase [carboxylating]	MGI:1914625
7	127325078	rs6177803	C/T	Cs:Itgal:V:888	all	C	T	Itgal	Integrin alpha-L	MGI:96606
7	127539230	rs31198932	C/T	Cs:Srcap:L:1191	all	C	T	Srcap	Snf2-related CREBBP activator protein	MGI:2444036
7	128539993	rs13468479	C/T	Cs:Bag3:N:69	all	C	T	Bag3	BAG family molecular chaperone regulator 3	MGI:1352493
7	133014155	rs32166994	C/T	Cs:Ctbp2:R:350 I:Ctbp2	all	T	C	Ctbp2	C-terminal-binding protein 2	MGI:1201686
7	133014732	rs31033678	C/G	Cn:Ctbp2:PR:158 I:Ctbp2	all	C	G	Ctbp2	C-terminal-binding protein 2	MGI:1201686
7	139214827	rs13463173	C/T	Cs:Lrrc27:P:35 U5:Lrrc27	all	T	C	Lrrc27	Leucine-rich repeat-containing protein 27	MGI:1923862
7	139558915	rs6303477	C/T	Cs:Inpp5a:A:258	all	C	T	Inpp5a	Inositol polyphosphate-5-phosphatase A	MGI:2686961
7	139618257	rs13479560	C/T	Cs:Cfap46:K:2058 I:LOC105243084	all	C	T	Cfap46	Cilia and flagella-associated protein 46	MGI:2444387
7	139640399	rs32305044	C/T	Cn:Cfap46:IV:1247	all	C	T	Cfap46	Cilia and flagella-associated protein 46	MGI:2444387
7	139666336	rs31398468	C/T	Cs:Cfap46:R:370	all	C	T	Cfap46	Cilia and flagella-associated protein 46	MGI:2444387
7	139921231	rs13479562	A/G	Cn:Kndc1:GD:812	all	A	G	Kndc1	Kinase non-catalytic C-lobe domain-containing protein 1	MGI:1923734
7	143619353	rs6308071	C/T	Cs:Tnfrsf26:Q:41	all	C	T	Tnfrsf26	Tumor necrosis factor receptor superfamily member 26	MGI:2651928
7	143619399	rs6308499	A/T	Cn:Tnfrsf26:LQ:26	all	T	A	Tnfrsf26	Tumor necrosis factor receptor superfamily member 26	MGI:2651928
7	143836691	rs6318605	C/T	Cs:Dhcr7:N:16 U5:Dhcr7	all	T	C	Dhcr7	7-dehydrocholesterol reductase	MGI:1298378
8	54600890	rs13479769	C/T	Cs:Spata4:P:30	all	T	C	Spata4	Spermatogenesis-associated protein 4	MGI:1916531
8	69040622	rs32580089	A/G	Cs:Slc18a1:Y:427	all	G	A	Slc18a1	Chromaffin granule amine transporter	MGI:106684
8	69817909	rs32794065	C/T	Cs:Gmip:F:756 U3:Gmip	all	C	T	Gmip	GEM-interacting protein	MGI:1926066
8	70077412	rs33051404	A/G	Cs:Tm6sf2:R:169	all	A	G	Tm6sf2	Transmembrane 6 superfamily member 2	MGI:1933210
8	70531055	rs33208870	C/T	Cs:Fkbp8:R:126 NC:Fkbp8	all	C	T	Fkbp8	Peptidyl-prolyl cis-trans isomerase FKBP8	MGI:1341070
8	70595830	rs13463225	A/T	Cs:Isyna1:A:245	all	T	A	Isyna1	Inositol-3-phosphate synthase 1	MGI:1919030
8	70710357	rs32961185	C/G	Cn:Gm16486:PR:736 I:Gm34255	all	G	C	Gm16486	IQ motif-containing N	MGI:3708784
8	70711686	rs33302393	C/T	Cn:Gm16486:LS:1179 I:Gm16486 I:Gm34255	all	C	T	Gm16486	IQ motif-containing N	MGI:3708784
8	70782117	rs3711099	A/G	Cs:Mast3:S:765	all	G	A	Mast3	Microtubule-associated serine/threonine-protein kinase 3	MGI:2683541
8	70855142	rs3695974	C/T	Cs:Kcnn1:P:85 NC:Kcnn1	all	C	T	Kcnn1	Small conductance calcium-activated potassium channel protein 1	MGI:2683541
8	71254573	rs32773196	A/G	Cs:Haus8:H:245	all	A	G	Haus8	HAUS augmin-like complex subunit 8	MGI:1923728
8	71315172	rs13479823	C/T	Cs:Myo9b:F:296 NC:Myo9b	all	T	C	Myo9b	Unconventional myosin-IXb	MGI:106624
8	71395117	rs33006231	A/G	Cn:Ushbp1:RC:37	all	A	G	Ushbp1	Harmonin	MGI:1922920
8	71408963	rs33553110	C/T	Cs:Ankle1:S:428 NC:Ankle1	all	C	T	Ankle1	Ankyrin repeat and LEM domain-containing protein 1	MGI:1918775
8	71511486	rs33031526	A/C	Cs:Plvap:S:77	all	C	A	Plvap	Plasmalemma vesicle-associated protein	MGI:1890497
8	71545300	rs13459103	C/T	Cs:Mvb12a:D:119 U3:Mvb12a	all	T	C	Mvb12a	Multivesicular body subunit 12A	MGI:1920961
8	72443426	rs3671921	C/T	Cs:Calr3:G:54	all	T	C	Calr3	Calreticulin-3	MGI:1920566
8	72455202	rs32823162	A/C	Cn:1700030K09Rik:NT:392 NC:1700030K09Rik	all	C	A	1700030K09Rik	RIKEN cDNA 1700030K09 gene	MGI:1919504
8	72586015	rs13479828	A/G	Cn:Tmem38a:GS:276	all	A	G	Tmem38a	Trimeric intracellular cation channel type A	MGI:1921416
8	78218825	rs33434563	A/G	Cn:Ttc29:HR:11	all	G	A	Ttc29	Tetratricopeptide repeat protein 29	MGI:1920551
8	80985197	rs4227271	C/T	Cs:Usp38:Q:736	all	C	T	Usp38	Ubiquitin carboxyl-terminal hydrolase 38	MGI:1922091
8	83677563	rs33296053	C/T	Cs:Pkn1:Q:572	all	C	T	Pkn1	Serine/threonine-protein kinase N1	MGI:108022
8	83729093	rs13462842	A/C/T	Cs:Adgre5:R:197 Cs:Cd97:R:289	all	T	A	Adgre5	Adhesion G protein-coupled receptor E5	MGI:1347095
8	84032100	rs6246587	A/G	Cn:Il27ra:LS:476 U3:Il27ra	all	G	A	Il27ra	Interleukin-27 receptor subunit alpha	MGI:1355318
8	84143469	rs13460724	A/G	Cn:Cc2d1a::184 Cn:Cc2d1a:IS:184	all	G	A	Cc2d1a	Coiled-coil and C2 domain-containing protein 1A	MGI:2384831
8	84697469	rs32988310	C/T	Cs:Trmt1:F:406 U3:Trmt1 NC:Trmt1	all	C	T	Trmt1	TRMT1-like protein	MGI:1289155
8	84845911	rs13464145	C/T	Cs:Calr:G:116	all	G	A	Calr	Calreticulin	MGI:88252
8	84991302	rs33061922	A/G	Cs:Hook2:Q:43 U5:Hook2 NC:Hook2	all	A	G	Hook2	Protein Hook homolog 2	MGI:2181664
8	84991396	rs32768427	A/G	Cn:Hook2:ND:51 U5:Hook2 NC:Hook2	all	G	A	Hook2	Protein Hook homolog 2	MGI:2181664
8	84998072	rs32795383	A/G	Cs:Hook2:Q:482 NC:Hook2	all	A	G	Hook2	Protein Hook homolog 2	MGI:2181664
8	85109848	rs33254139	A/G	Cs:Zfp791:S:462	all	A	G	Zfp791	Zinc finger protein 791	MGI:3648473
8	85365118	rs6283978	C/T	I:Mylk3 Cs:Mylk3:A:19	all	C	T	Mylk3	Myosin light chain kinase 3	MGI:2443063
8	88156695	rs32709534	A/G	Cs:Heatr3:E:385	all	G	A	Heatr3	HEAT repeat-containing protein 3	MGI:2444491
8	88315796	rs13479891	C/T	Cs:Adcy7:Y:430 NC:Adcy7	all	C	T	Adcy7	Adenylate cyclase type 7	MGI:102891
8	89032524	rs13479905	A/G	Cs:Sall1:L:317	all	A	G	Sall1	Sal-like protein 1	MGI:1889585
8	91441742	rs13479916	A/T	Cs:Fto:S:274	all	A	T	Fto	Alpha-ketoglutarate-dependent dioxygenase FTO	MGI:1347093
8	91798964	rs13479918	A/G	Cn:Irx3:IT:499 Cs:Irx3:H:494	all	G	A	Irx3	Iroquois-class homeodomain protein IRX-3	MGI:1197522
8	92360650	rs33194578	C/T	Cs:Irx5:L:403	all	C	T	Irx5	Iroquois-class homeodomain protein IRX-5	MGI:1859086
8	106659727	rs33218086	C/T	Cs:Cdh1:V:427	all	C	T	Cdh1	Cadherin-1	MGI:88354
8	107045041	rs13479968	G/T	Cs:Vps4a:S:405	all	G	T	Vps4a	Vacuolar protein sorting-associated protein 4A	MGI:1890520
8	108947107	rs13479979	A/G	Cs:Zfhx3:E:1596	all	A	G	Zfhx3	Zinc finger homeobox protein 3	MGI:99948
8	109499404	rs13479981	C/T	Cs:Pmfbp1:D:24	all	C	T	Pmfbp1	Polyamine-modulated factor 1-binding protein 1	MGI:1930136
8	117113432	rs13480010	A/C/T	Cn:Bco1::230 Cs:Bco1:L:230 Cn:Bco1:LM:230	all	C	T	Bco1	Beta,beta-carotene 15,15'-dioxygenase	MGI:1926923
8	122265716	rs31759894	C/T	Cn:Gm22:HY:1884	all	T	C	Gm22	MKIAA1858 protein	MGI:2684868
8	122455027	rs13480022	C/T	Cs:Snai3:K:230	all	T	C	Snai3	Zinc finger protein SNAI3	MGI:1353563
8	122889939	rs32782465	C/T	Cs:Ankrd11:Q:2370 NC:Ankrd11 I:LOC105243316	all	T	C	Ankrd11	Ankyrin repeat domain-containing protein 11	MGI:1924337
8	122894238	rs13480024	A/G	Cs:Ankrd11:L:937 NC:Ankrd11 I:LOC105243316	all	G	A	Ankrd11	Ankyrin repeat domain-containing protein 11	MGI:1924337
8	128418734	rs32158606	C/T	Cs:Nrp1:I:90	all	T	C	Nrp1	Neuropilin-1	MGI:106206
9	20891716	rs13461066	C/T	Cs:Ppan:F:389	all	T	C	Ppan	Suppressor of SWI4 1 homolog	MGI:2178445
9	21960561	rs8270115	C/T	Cs:Epor:L:263	all	A	G	Epor	Erythropoietin receptor	MGI:95408
9	35212457	rs30437276	C/T	Cn:Srpr:LS:104	all	C	T	Srpr	Signal recognition particle receptor subunit alpha	MGI:1914648
9	71483232	rs13459110	C/T	Cs:Polr2m:Y:125	all	A	G	Polr2m	DNA-directed RNA polymerase II subunit GRINL1A	MGI:107282
9	73029705	rs33732168	C/T	Cn:Pigb:VI:208 Cn:Pigb:RH:112 NC:Pigb	all	T	C	Pigb	GPI mannosyltransferase 3	MGI:1891825
9	75301469	rs6292345	C/T	Cs:Myo5c:F:1687 NC:Myo5c	all	T	C	Myo5c	Myosin VC	MGI:2442485
9	75449443	rs13480281	A/G	Cs:Leo1:T:368	all	A	G	Leo1	RNA polymerase-associated protein LEO1	MGI:2685031
9	75898474	rs13480282	C/T	Cs:Bmp5:C:419	all	T	C	Bmp5	Bone morphogenetic protein 5	MGI:88181
9	79898390	rs30518184	A/G	Cs:Filip1:D:27	all	G	A	Filip1	Filamin-A-interacting protein 1	MGI:1917848
9	80143686	rs29838871	A/G	Cn:Senp6:MV:1082	all	G	A	Senp6	Sentrin-specific protease 6	MGI:1922075
9	86654646	rs6326994	A/G	Cs:Me1:V:125	all	A	G	Me1	Transcription factor 12	MGI:97043
9	119428322	rs13480448	A/G	Cs:Acvr2b:K:164 NC:Acvr2b	all	A	G	Acvr2b	Activin receptor type-2B	MGI:87912
9	119956886	rs13480451	C/T	Cn:Ttc21a:PL:650	all	T	C	Ttc21a	Tetratricopeptide repeat protein 21A	MGI:1921302
9	119957070	rs33430954	C/T	Cs:Ttc21a:Y:711	all	T	C	Ttc21a	Tetratricopeptide repeat protein 21A	MGI:1921302
9	120016736	rs3725914	C/G	Cn:Xirp1:TR:1027	all	C	G	Xirp1	Xin actin-binding repeat-containing protein 1	MGI:1333878
9	121367231	rs30524308	C/T	I:Trak1 Cn:Trak1:RC:10	all	T	C	Trak1	Trafficking kinesin-binding protein 1	MGI:1914345
9	121915911	rs13459114	C/T	Cs:Cyp8b1:D:118	all	G	A	Cyp8b1	7-alpha-hydroxycholest-4-en-3-one 12-alpha-hydroxylase	MGI:1338044
9	122925223	rs6299531	A/C	Cn:Zfp105:YS:39	all	C	A	Zfp105	Zinc finger protein 105	MGI:1277119
9	122929807	rs29742668	G/T	Cn:Zfp105:CF:181	all	T	G	Zfp105	Zinc finger protein 105	MGI:1277119
9	123180205	rs30479541	C/T	Cs:Cdcp1:Q:469	all	T	C	Cdcp1	CUB domain-containing protein 1	MGI:2442010
9	124124454	rs8254378	A/G	Cs:Ccr5:A:31	all	A	G	Ccr5	C-C chemokine receptor type 5	MGI:107182
10	3260343	rs13480463	A/C	Cn:H60c:FV:40	all	G	T	H60c	Histocompatibility antigen 60c	MGI:3774845
10	29225095	rs29352185	G/T	Cn:9330159F19Rik:VG:488	all	G	T	9330159F19Rik	RIKEN cDNA 9330159F19 gene	MGI:3036239
10	88124933	rs29320710	C/T	Cs:Parpbp:E:230	all	C	T	Parpbp	PCNA-interacting partner	MGI:1922567
10	92969708	rs29335510	A/T	Cs:Cfap54:S:1562	all	A	T	Cfap54	Cilia- and flagella-associated protein 54	MGI:1922208
10	92972687	rs6397304	A/G	Cs:Cfap54:S:1424	all	A	G	Cfap54	Cilia- and flagella-associated protein 54	MGI:1922208
10	93284862	rs29354654	C/T	Cs:Elk3:A:38 NC:Elk3	all	T	C	Elk3	ETS domain-containing protein Elk-3	MGI:101762
10	93516235	rs13480712	A/G	Cs:Hal:P:629	all	A	G	Hal	Histidine ammonia-lyase	MGI:96010
10	93531691	rs29340220	C/T	Cs:Amdhd1:A:200	all	C	T	Amdhd1	Probable imidazolonepropionase	MGI:1919011
10	93575399	rs3711982	C/T	Cs:Ccdc38:S:423	all	T	C	Ccdc38	Coiled-coil domain-containing protein 38	MGI:2444738
10	126887563	rs3679636	C/T	Cs:Xrcc6bp1:P:223 I:Xrcc6bp1	all	C	T	Xrcc6bp1	Mitochondrial inner membrane protease ATP23 homolog	MGI:1916984
10	126887677	rs3680343	C/T	Cs:Xrcc6bp1:R:185 I:Xrcc6bp1	all	T	C	Xrcc6bp1	Mitochondrial inner membrane protease ATP23 homolog	MGI:1916984
10	126891715	rs4136978	A/G	Cs:Xrcc6bp1:A:154 U3:Xrcc6bp1	all	A	G	Xrcc6bp1	Mitochondrial inner membrane protease ATP23 homolog	MGI:1916984
10	127003427	rs13480819	C/G	Cn:Avil:RG:15 NC:Avil	all	G	C	Avil	Advillin	MGI:1333798
10	127174816	rs13480820	C/T	Cn:Slc26a10:HR:488 NC:Slc26a10	all	C	T	Slc26a10	Solute carrier family 26 member 10	MGI:2143920
10	127595386	rs29360347	A/G	Cs:Lrp1:D:302	all	A	G	Lrp1	Prolow-density lipoprotein receptor-related protein 1	MGI:96828
10	127742453	rs13480822	C/G	Cn:Zbtb39:VL:299	all	C	G	Zbtb39	Zinc finger and BTB domain-containing 39	MGI:2443316
11	3242491	rs6164129	A/G	Cn:Eif4enif1:SN:773	all	A	G	Eif4enif1	Eukaryotic translation initiation factor 4E transporter	MGI:1921453
11	4139872	rs29434003	G/T	I:Rnf215 Cn:Rnf215:GC:243	all	T	G	Rnf215	RING finger protein 215	MGI:1918923
11	4901293	rs13464073	C/G	Cn:Thoc5:LV:80	all	G	C	Thoc5	THO complex subunit 5 homolog	MGI:1351333
11	5281389	rs26903661	C/G	Cn:Znrf3:ST:708	all	G	C	Znrf3	E3 ubiquitin-protein ligase ZNRF3	MGI:3039616
11	8478423	rs13480859	A/C	Cn:Tns3:SA:840 NC:Tns3	all	C	A	Tns3	Tensin-3	MGI:2443012
11	9293617	rs13480863	G/T	Cn:Abca13:AS:1827	all	T	G	Abca13	ATP-binding cassette sub-family A member 13	MGI:2388707
11	9294781	rs29408715	C/G	Cn:Abca13:PA:2215	all	G	C	Abca13	ATP-binding cassette sub-family A member 13	MGI:2388707
11	9354911	rs29442296	C/T	Cn:Abca13:TI:3368	all	T	C	Abca13	ATP-binding cassette sub-family A member 13	MGI:2388707
11	11769287	rs13480872	A/T	Cs:Ikzf1:A:418	all	T	A	Ikzf1	DNA-binding protein Ikaros	MGI:1342540
11	17945698	rs13480894	C/T	Cs:Etaa1:L:806	all	C	T	Etaa1	Ewing's tumor-associated antigen 1 homolog	MGI:1915395
11	21721163	rs13480905	A/G	Cn:Wdpcp:SN:468	all	A	G	Wdpcp	WD repeat-containing and planar cell polarity effector protein fritz homolog	MGI:2144467
11	29188059	rs26835473	A/G	Cn:Smek2:AT:136 NC:Smek2	all	A	G	Smek2	Serine/threonine-protein phosphatase 4 regulatory subunit 3B	MGI:2144474
11	30159387	rs13480937	C/T	Cs:Sptbn1:A:56 NC:Sptbn1	all	T	C	Sptbn1	Spectrin beta chain, non-erythrocytic 1	MGI:98388
11	31365493	rs13480943	A/C	Cs:Stc2:R:115	all	C	A	Stc2	Stanniocalcin-2	MGI:1316731
11	33415245	rs26825584	C/T	I:Ranbp17 Cn:Ranbp17:KR:578	all	C	T	Ranbp17	Ran-binding protein 17	MGI:1929706
11	35703175	rs13480964	C/T	Cs:Slit3:Y:1397	all	T	C	Slit3	Slit homolog 3 protein	MGI:1315202
11	35883373	rs13480965	C/T	Cs:Wwc1:E:353	all	C	T	Wwc1	Protein KIBRA	MGI:2388637
11	36051803	rs6240342	C/G	Cs:Tenm2:L:1314	all	C	G	Tenm2	Teneurin-2	MGI:1345184
11	45902230	rs13472659	C/T	Cs:Clint1:F:344 I:Clint1	all	C	T	Clint1	Clathrin interactor 1	MGI:2144243
11	46528416	rs13481009	A/C/G	Cn:Gm12169:HN:20 Cn:Gm12169::20	all	G	C	Gm12169	Predicted gene 12169	MGI:3650838
11	51627943	rs26975820	C/T	Cs:Rmnd5b:K:74	all	C	T	Rmnd5b	E3 ubiquitin-protein transferase RMND5B	MGI:1913339
11	55566263	rs26948271	A/G	Cs:Glra1:N:66	all	G	A	Glra1	Glycine receptor subunit alpha-1	MGI:95747
11	63073481	rs6268547	C/T	Cs:Tekt3:H:212	all	C	T	Tekt3	Tektin-3	MGI:1918312
11	69036149	rs29420528	A/G	Cs:Ctc1:A:1207	all	G	A	Ctc1	CST complex subunit CTC1	MGI:1916214
11	69747463	rs3668244	C/T	Cs:Polr2a:K:92	all	C	T	Polr2a	DNA-directed RNA polymerase II subunit RPB1	MGI:98086
11	75265445	rs13481103	C/T	Cs:Rtn4rl1:T:234 I:Gm35117	all	C	T	Rtn4rl1	Reticulon-4 receptor-like 1	MGI:2661375
11	75265916	rs28216725	A/G	Cs:Rtn4rl1:K:391 I:Gm35117	all	A	G	Rtn4rl1	Reticulon-4 receptor-like 1	MGI:2661375
11	76414124	rs28231771	A/G	U3:Timm22 Cs:Timm22:K:130 NC:Timm22	all	G	A	Timm22	Mitochondrial import inner membrane translocase subunit Tim22	MGI:1929742
11	77010556	rs13481111	A/G	Cn:Slc6a4:GE:39	all	A	G	Slc6a4	Sodium-dependent serotonin transporter	MGI:96285
11	77013032	rs29413009	A/G	Cn:Slc6a4:KR:152	all	G	A	Slc6a4	Sodium-dependent serotonin transporter	MGI:96285
11	79547199	rs13481119	C/G	Cn:Nf1:LV:2128	all	G	C	Nf1	Neurofibromin	MGI:97306
11	82956452	rs28208939	C/T	Cs:Slfn5:G:54 I:Slfn5os	all	C	T	Slfn5	Schlafen family member 5	MGI:1329004
11	83188998	rs29416806	A/G/T	Cn:Slfn4:VI:505 Cn:Slfn4::505	all	A	G	Slfn4	AlbA_2 domain-containing protein	MGI:1329010
11	83443907	rs6169983	A/G	I:Mmp28 Cs:Mmp28:Y:340	all	G	A	Mmp28	Matrix metallopeptidase 28 (epilysin)	MGI:2153062
11	84024322	rs28225829	C/T	Cs:Synrg:S:973	all	T	C	Synrg	Synergin gamma	MGI:1354742
11	86489141	rs13481137	C/T	Cs:Rnft1:T:182	all	C	T	Rnft1	E3 ubiquitin-protein ligase RNFT1	MGI:1924142
11	115271947	rs13459134	A/G	Cn:Fdxr:QR:111 SSA:Fdxr NC:Fdxr	all	C	T	Fdxr	NADPH:adrenodoxin oxidoreductase, mitochondrial	MGI:104724
11	115590501	rs27031377	A/G	Cs:Gga3:R:214 U5:Gga3 NC:Gga3	all	G	A	Gga3	ADP-ribosylation factor-binding protein GGA3	MGI:2384159
11	115609643	rs13466714	A/G	Cn:Mif4gd:GS:30 U5:Mif4gd	all	T	C	Mif4gd	MIF4G domain-containing protein	MGI:1916924
11	115801702	rs13481246	C/T	Cs:Caskin2:P:752	all	C	T	Caskin2	Caskin-2	MGI:2157062
11	115815748	rs27015845	A/C	Cs:Tsen54:A:140 NC:Tsen54	all	C	A	Tsen54	tRNA-splicing endonuclease subunit Sen54	MGI:1923515
11	116345943	rs29425240	C/T	Cn:Rnf157:IV:592	all	C	T	Rnf157	E3 ubiquitin ligase Rnf157	MGI:2442484
11	116541583	rs13481249	A/G	Cs:Ube2o:D:852	all	A	G	Ube2o	(E3-independent) E2 ubiquitin-conjugating enzyme UBE2O	MGI:2444266
11	117828119	rs28259486	A/G	Cn:Afmid:HR:33 I:Afmid	all	G	A	Afmid	Kynurenine formamidase	MGI:2448704
11	118398417	rs26999521	A/G	Cs:Lgals3bp:N:69	all	A	G	Lgals3bp	Galectin-3-binding protein	MGI:99554
11	118410120	rs29387369	A/G	I:Cant1 Cs:Cant1:D:236	all	A	G	Cant1	Soluble calcium-activated nucleotidase 1	MGI:1923275
11	119350043	rs27030395	A/G	Cs:Sgsh:N:199	all	A	G	Sgsh	N-sulfoglucosamine sulfohydrolase (sulfamidase)	MGI:1350341
11	120284411	rs13481264	A/T	Cs:Bahcc1:R:1770 NC:Bahcc1	all	A	T	Bahcc1	BAH and coiled-coil domain-containing protein 1	MGI:2679272
11	120562758	rs13472927	C/T	Cs:P4hb:Q:360	all	C	T	P4hb	Protein disulfide-isomerase	MGI:97464
12	8709410	rs13481292	A/G	Cs:Pum2:P:83 NC:Pum2	all	G	A	Pum2	Pumilio homolog 2	MGI:1931751
12	16547503	rs13474478	C/T	Cs:Lpin1:I:680	all	A	G	Lpin1	Phosphatidate phosphatase LPIN1	MGI:1891340
12	26469665	rs13468593	A/G	Cn:Cmpk2:GD:105 NC:Cmpk2	all	A	G	Cmpk2	UMP-CMP kinase 2, mitochondrial	MGI:99830
12	28746443	rs29181040	A/G	Cs:Trappc12:S:363 NC:Trappc12	all	G	A	Trappc12	Trafficking protein particle complex subunit 12	MGI:2445089
12	72652355	rs6203329	A/G	Cs:Dhrs7:V:284	all	A	G	Dhrs7	Dehydrogenase/reductase SDR family member 7C	MGI:1913625
12	72885260	rs6257487	A/C/T	Cs:4930447C04Rik:A:497	all	T	C	4930447C04Rik	RIKEN cDNA 4930447C04 gene	MGI:1923051
12	76103002	rs29197901	A/G/T	Cn:Syne2:SN:6492 Cn:Syne2::6492	all	A	G	Syne2	Nesprin-2	MGI:2449316
12	76145302	rs16820596	A/G	Cs:Esr2:L:317 NC:Esr2	all	A	G	Esr2	Estrogen receptor beta	MGI:109392
12	76270493	rs13481540	A/G	Cs:Mthfd1:A:39	all	G	A	Mthfd1	C-1-tetrahydrofolate synthase, cytoplasmic	MGI:1342005
12	100554365	rs29140141	C/T	Cs:Rps6ka5:V:699	all	T	C	Rps6ka5	Ribosomal protein S6 kinase alpha-5	MGI:1920336
12	101884363	rs3690738	A/G	Cs:Trip11:S:1147	all	G	A	Trip11	Trip11 protein	MGI:1924393
12	116059105	rs3726985	A/G	Cn:Zfp386:ND:148 U3:Zfp386 U5:Zfp386	all	G	A	Zfp386	Zinc finger protein 386 (Kruppel-like)	MGI:1930708
13	17252518	rs13481710	A/G	Cs:Sugct:S:352	all	A	G	Sugct	Succinate--hydroxymethylglutarate CoA-transferase	MGI:1923221
13	20449492	rs13481720	C/T	Cs:Elmo1:F:441	all	C	T	Elmo1	Engulfment and cell motility protein 1	MGI:2153044
13	21291450	rs8266896	C/T	Cs:Gpx5:D:35	all	G	A	Gpx5	Epididymal secretory glutathione peroxidase	MGI:104886
13	21363814	rs29553490	A/G	Cs:Zscan12:Q:55	all	A	G	Zscan12	Zinc finger and SCAN domain-containing protein 12	MGI:1099444
13	21394573	rs13481724	C/T	Cn:Zkscan3:VM:192	all	T	C	Zkscan3	Zinc finger protein with KRAB and SCAN domains 3	MGI:1919989
13	21537934	rs29867622	C/G	Cn:Olfr1366:LV:24	all	C	G	Olfr1366	Olfactory receptor	MGI:3031200
13	22293617	rs29702737	C/T	Cn:Vmn1r196:MT:142	all	C	T	Vmn1r196	Vomeronasal type-1 receptor	MGI:4438447
13	23696447	rs3679575	A/G	Cs:Hist1h1t:K:194	all	G	A	Hist1h1t	Histone H1t	MGI:1888530
13	23845440	rs3719900	A/C	Cs:Slc17a3:A:29 NC:Slc17a3	all	C	A	Slc17a3	Solute carrier family 17 (sodium phosphate), member 3	MGI:2389216
13	33038067	rs13481748	C/T	Cs:Serpinb9b:Y:221	all	C	T	Serpinb9b	SERPIN domain-containing protein	MGI:894668
13	33156465	rs29833021	A/G	Cn:Serpinb9c:PS:118	all	A	G	Serpinb9c	Serine (or cysteine) peptidase inhibitor, clade B, member 9c	MGI:894669
13	37987559	rs13459140	A/G	Cs:Ssr1:R:167	all	C	T	Ssr1	Translocon-associated protein subunit alpha	MGI:105082
13	38050904	rs30018482	C/T	Cs:Riok1:D:316 NC:Riok1	all	T	C	Riok1	Serine/threonine-protein kinase RIO1	MGI:1918590
13	55167123	rs6370603	A/G	Cs:Fgfr4:A:657	all	G	A	Fgfr4	Fibroblast growth factor receptor 4	MGI:95525
13	58837796	rs13481832	A/T	Cs:Ntrk2:I:71	all	A	T	Ntrk2	BDNF/NT-3 growth factors receptor	MGI:97384
13	63872237	rs29527548	C/T	Cn:Ercc6l2:RC:873	all	T	C	Ercc6l2	DNA excision repair protein ERCC-6-like 2	MGI:1923501
13	64196645	rs29224374	C/T	U3:Cdc14b Cs:Cdc14b:L:519 I:Cdc14b NC:Cdc14b	all	C	T	Cdc14b	Dual specificity protein phosphatase CDC14B	MGI:2441808
13	64438922	rs13481852	A/C	Cn:Cdk20:LI:329	all	A	C	Cdk20	Cyclin-dependent kinase 20	MGI:2145349
13	64785289	rs29769390	C/T	Cs:Cntnap3:L:472	all	T	C	Cntnap3	Contactin-associated protein-like 3	MGI:3588199
13	65072099	rs13481854	A/G	Cs:Hiatl1:L:314	all	G	A	Hiatl1	Hippocampus abundant transcript-like protein 1	MGI:1913881
13	65152921	rs29239300	A/C	Cs:Olfr466:R:232	all	C	A	Olfr466	Olfactory receptor	MGI:3030300
13	65296578	rs13481855	A/G	Cn:Zfp369:AT:512	all	A	G	Zfp369	Neurotrophin receptor-interacting factor 2	MGI:2176229
13	67074127	rs29689415	C/T	Cn:Zfp708:LP:75 I:Zfp708	all	G	A	Zfp708	Zinc finger protein 708	MGI:3040674
13	67421412	rs29729293	C/T	U5:Zfp459 Cn:Zfp459:SL:65	all	A	G	Zfp459	Zinc finger protein 459	MGI:3040701
13	68572632	rs13481861	A/C	Cs:Mtrr:R:281 NC:Mtrr	all	A	C	Mtrr	Methionine synthase reductase	MGI:1891037
13	94418038	rs13481951	A/C	Cs:Ap3b1:R:227 NC:Ap3b1	all	C	A	Ap3b1	AP-3 complex subunit beta-1	MGI:1333879
13	96832220	rs29827424	A/G	Cs:Ankrd31:E:879	all	G	A	Ankrd31	Ankyrin repeat domain-containing protein 31	MGI:5006716
13	96947196	rs29823407	C/T	Cs:Gcnt4:Y:333	all	C	T	Gcnt4	Beta-1,3-galactosyl-O-glycosyl-glycoprotein beta-1,6-N-acetylglucosaminyltransferase 4	MGI:2684919
13	102736972	rs29957080	C/T	Cn:Mast4:AT:1963	all	T	C	Mast4	Microtubule-associated serine/threonine-protein kinase 4	MGI:1918885
13	102798150	rs13481980	C/T	Cs:Mast4:P:320	all	C	T	Mast4	Microtubule-associated serine/threonine-protein kinase 4	MGI:1918885
13	103834624	rs6389588	A/G	Cn:Erbb2ip:PL:828	all	A	G	Erbb2ip	Erbin	MGI:1890169
14	16242591	rs31001099	A/T	Cs:Oxsm:T:59	all	T	A	Oxsm	3-oxoacyl-[acyl-carrier-protein] synthase, mitochondrial	MGI:1918397
14	110750267	rs13482369	C/G	Cs:Slitrk6:T:669	all	G	C	Slitrk6	SLIT and NTRK-like protein 6	MGI:2443198
15	78410374	rs31781085	A/G	Cn:Mpst:DG:102 I:Gm36644	all	G	A	Mpst	3-mercaptopyruvate sulfurtransferase	MGI:2179733
15	79715976	rs31881029	C/T	Cs:Gtpbp1:D:401	all	T	C	Gtpbp1	GTP-binding protein 1	MGI:109443
15	97760644	rs13482731	A/G	Cs:Rapgef3:V:202 NC:Rapgef3	all	G	A	Rapgef3	Rap guanine nucleotide exchange factor 3	MGI:2441741
15	100803318	rs32019615	A/G	Cs:Slc4a8:S:750 NC:Slc4a8	all	A	G	Slc4a8	Electroneutral sodium bicarbonate exchanger 1	MGI:1928745
15	100810737	rs13482740	A/G	Cs:Slc4a8:A:969 NC:Slc4a8 I:LOC105246041	all	G	A	Slc4a8	Electroneutral sodium bicarbonate exchanger 1	MGI:1928745
15	101119313	rs13482741	A/G	Cs:Ankrd33:L:202 SSD:Ankrd33	all	G	A	Ankrd33	Photoreceptor ankyrin repeat protein	MGI:2443398
15	101136151	rs32057239	C/T	Cs:Acvrl1:T:197	all	C	T	Acvrl1	Serine/threonine-protein kinase receptor R3	MGI:1338946
15	101423296	rs32261032	A/G	Cs:Krt7:A:331	all	G	A	Krt7	Keratin, type II cytoskeletal 7	MGI:96704
15	101550547	rs13482744	C/T	Cs:Krt82:S:19	all	T	C	Krt82	Keratin, type II cuticular Hb2	MGI:2149248
16	38170741	rs4174469	C/T	Cs:Gsk3b:G:120	all	C	T	Gsk3b	Glycogen synthase kinase-3 beta	MGI:1861437
16	38608942	rs6302894	C/G	Cn:Arhgap31:PA:524	all	C	G	Arhgap31	Rho GTPase-activating protein 31	MGI:1333857
16	55844692	rs4187972	A/G	Cs:Nxpe3:N:388	all	G	A	Nxpe3	Family with sequence similarity 55, member C	MGI:2686598
16	57134673	rs4189173	A/C	Cs:Tomm70a:A:176	all	A	C	Tomm70a	Mitochondrial import receptor subunit TOM70	MGI:106295
16	75600765	rs4205559	C/T	Cs:Rbm11:S:194 NC:Rbm11	all	T	C	Rbm11	Splicing regulator RBM11	MGI:2447622
16	78547708	rs4151938	C/G	Cn:D16Ertd472e:RG:171	all	C	G	D16Ertd472e	Protein EURL homolog	MGI:1196400
16	78950249	rs4208842	A/G	I:Chodl U3:Chodl Cs:Chodl:G:280	all	A	G	Chodl	Chondrolectin	MGI:2179069
16	90496693	rs4217567	C/T	Cn:Hunk:TI:697 NC:Hunk	all	T	C	Hunk	Hormonally up-regulated neu tumor-associated kinase	MGI:1347352
16	96316083	rs3164088	C/T	Cs:B3galt5:C:305	all	T	C	B3galt5	Beta-1,3-galactosyltransferase 5	MGI:2136878
16	97576245	rs4221689	A/G	Cs:Tmprss2:N:217	all	A	G	Tmprss2	Transmembrane protease serine 2	MGI:1354381
17	12584463	rs13459148	A/G	Cs:Slc22a2:R:61	all	G	A	Slc22a2	Solute carrier family 22 member 2	MGI:1335072
17	15742178	rs13482893	C/T	Cs:Chd1:Y:732	all	C	T	Chd1	Chromodomain-helicase-DNA-binding protein 1	MGI:88393
17	17843861	rs16783620	A/G	Cs:Has1:Y:505	all	A	G	Has1	Hyaluronan synthase 1	MGI:106590
17	30299545	rs13482943	C/T	Cn:Btbd9:IM:480	all	C	T	Btbd9	BTB/POZ domain-containing protein 9	MGI:1916625
17	42503177	rs13482991	C/T	Cs:Ptchd4:N:656	all	T	C	Ptchd4	Patched domain-containing protein 4	MGI:1920485
17	42666847	rs13482992	A/G	Cn:Adgrf4:AV:535	all	A	G	Adgrf4	Adhesion G protein-coupled receptor F4	MGI:1925499
17	43426981	rs13482994	A/G	Cs:Adgrf5:S:235 Cs:Gpr116:S:253	all	A	G	Adgrf5	Adhesion G protein-coupled receptor F5	MGI:2182928
17	43625155	rs29538478	A/G	Cs:Tdrd6:D:1667	all	A	G	Tdrd6	Tudor domain-containing protein 6	MGI:2679727
17	43629190	rs3656008	A/G	Cs:Tdrd6:D:322	all	A	G	Tdrd6	Tudor domain-containing protein 6	MGI:2679727
17	44085383	rs3698827	A/C	Cs:Enpp5:V:395	all	A	C	Enpp5	Ectonucleotide pyrophosphatase/phosphodiesterase family member 5	MGI:1933830
17	45569635	rs13459152	C/T	Cs:Hsp90ab1:S:383	all	A	G	Hsp90ab1	Heat shock protein HSP 90-beta	MGI:96247
17	47820978	rs4231532	C/T	Cn:Mdfi:HR:107	all	C	T	Mdfi	MyoD family inhibitor	MGI:107687
17	56614447	rs16806574	C/G	Cs:Lonp1:R:929	all	G	C	Lonp1	Lon protease homolog, mitochondrial	MGI:1921392
17	56663276	rs29499936	A/C	Cs:Catsperd:V:649 I:Gm33461	all	A	C	Catsperd	Cation channel sperm-associated protein subunit delta	MGI:2147030
17	57052793	rs33548456	A/G	Cs:Slc25a23:D:319	all	G	A	Slc25a23	Calcium-binding mitochondrial carrier protein SCaMC-3	MGI:1914222
17	57052811	rs33718270	C/T	Cs:Slc25a23:Q:313	all	C	T	Slc25a23	Calcium-binding mitochondrial carrier protein SCaMC-3	MGI:1914222
17	65861451	rs13459154	A/G	Cs:Ralbp1:R:286	all	T	C	Ralbp1	RalA-binding protein 1	MGI:108466
17	66436200	rs13483077	C/G	Cs:Mtcl1:L:431	all	C	G	Mtcl1	Microtubule cross-linking factor 1	MGI:1915867
17	66762190	rs13483078	C/T	Cs:Ptprm:P:914	all	C	T	Ptprm	Receptor-type tyrosine-protein phosphatase mu	MGI:102694
17	74027039	rs33102544	A/G	Cs:Srd5a2:Y:128	all	G	A	Srd5a2	3-oxo-5-alpha-steroid 4-dehydrogenase 2	MGI:2150380
17	78534649	rs13483116	C/T	Cn:Vit:PL:6 I:Gm32573	all	T	C	Vit	Vitrin	MGI:1921449
17	78700945	rs33123704	A/G	Cs:Strn:I:81	all	G	A	Strn	Striatin	MGI:1333757
17	78840982	rs13483117	C/T	Cs:Gpatch11:H:116	all	C	T	Gpatch	G patch domain-containing protein 2	MGI:1915019
17	79335013	rs13483119	C/T	Cs:Cdc42ep3:L:159	all	T	C	Cdc42ep3	Cdc42 effector protein 3	MGI:2384718
18	31666416	rs30168864	G/T	Cs:Sap130:V:315	all	T	G	Sap130	Histone deacetylase complex subunit SAP130	MGI:1919782
18	34430328	rs29574705	C/T	Cs:Pkd2l2:F:477	all	T	C	Pkd2l2	Polycystic kidney disease 2-like 2 protein	MGI:1858231
18	34607279	rs13483295	G/T	Cn:Brd8:DE:497	all	T	G	Brd8	Bromodomain-containing protein 8	MGI:1925906
18	34637118	rs29816161	A/G	Cs:Cdc23:Y:409	all	A	G	Cdc23	Cell division cycle protein 23 homolog	MGI:1098815
18	34637420	rs30165651	G/T	Cs:Cdc23:R:356	all	G	T	Cdc23	Cell division cycle protein 23 homolog	MGI:1098815
18	36647155	rs13483302	C/T	Cs:Ankhd1:Y:1753	all	C	T	Ankhd1	Nucleotide-binding oligomerization domain-containing protein 2	MGI:1921733
18	37687703	rs29815883	A/C	I:Gm37013 I:Gm38666 I:Pcdha7-g I:Pcdhgb1 I:Pcdhga1 I:Pcdhga2 I:Pcdhga3 Cs:Pcdhga4:I:768	all	A	C	Pcdhga4	Protocadherin gamma-A4	MGI:1935216
18	37690719	rs13483306	A/G	I:Gm37013 I:Gm38666 I:Pcdha7-g I:Pcdhgb1 Cs:Pcdhgb2:V:254 I:Pcdhga1 I:Pcdhga2 I:Pcdhga3 I:Pcdhga4	all	G	A	Pcdhgb2	Protocadherin gamma B2	MGI:1935170
18	37716333	rs29959807	G/T	I:Gm37013 I:Gm38666 I:Pcdha7-g I:Pcdhgb1 I:Pcdhgb2 I:Pcdhga1 I:Pcdhga2 I:Pcdhga3 I:Pcdhga4 I:Pcdhga5 I:Pcdhga6 Cs:Pcdhga7:P:464	all	T	G	Pcdhga7	Protocadherin gamma subfamily A, 7	MGI:1935219
18	38268874	rs13483308	A/G	Cs:Pcdh12:A:1158	all	A	G	Pcdh12	Protocadherin-12	MGI:1855700
18	42216897	rs13483323	A/G	Cs:Lars:P:947 NC:Lars	all	A	G	Lars	Leucine--tRNA ligase, cytoplasmic	MGI:1913808
18	42395206	rs30258351	C/T	Cs:Pou4f3:N:71	all	C	T	Pou4f3	POU domain, class 4, transcription factor 3	MGI:102523
18	42648721	rs3693523	A/G	Cs:Ppp2r2b:N:338 NC:Ppp2r2b	all	A	G	Ppp2r2b	Serine/threonine-protein phosphatase 2A 55 kDa regulatory subunit B beta isoform	MGI:1920180
19	3356365	rs31292888	C/T	Cs:Cpt1a:F:110	all	C	T	Cpt1a	Carnitine O-palmitoyltransferase 1, liver isoform	MGI:1098296
19	3356479	rs30314543	A/G	Cs:Cpt1a:R:148	all	G	A	Cpt1a	Carnitine O-palmitoyltransferase 1, liver isoform	MGI:1098296
19	3717263	rs13459157	C/T	Cs:1810055G02Rik:G:283 I:Gm36787	all	C	T	1810055G02Rik	RIKEN cDNA 1810055G02 gene	MGI:1919306
19	4787557	rs30702542	A/G	Cn:Rbm4:YH:300 I:Rbm4 Cn:Gm21992:YH:416	all	G	A	Rbm4	RNA-binding protein 4	MGI:1100865
19	4878967	rs30355669	C/T	I:Zdhhc24 Cs:Zdhhc24:L:73	all	T	C	Zdhhc24	Probable palmitoyltransferase ZDHHC24	MGI:1917855
19	4906585	rs31103048	C/T	Cs:Bbs1:S:6	all	C	T	Bbs1	Bardet-Biedl syndrome 1 protein homolog	MGI:1277215
19	5152763	rs31281149	A/G	Cs:Pacs1:L:364	all	G	A	Pacs1	Phosphofurin acidic cluster sorting protein 1	MGI:1277113
19	5450169	rs30851424	C/T	Cn:Fosl1:LF:39	all	T	C	Fosl1	Fos-related antigen 1	MGI:107179
19	5654769	rs13483507	C/G	Cn:Sipa1:ED:599	all	G	C	Sipa1	Signal-induced proliferation-associated 1-like protein 1	MGI:107576
19	6063607	rs13483509	A/G	Cn:Tm7sf2:VA:298	all	G	A	Tm7sf2	Delta(14)-sterol reductase TM7SF2	MGI:1920416
19	10444043	rs13483525	C/T	Cs:Syt7:T:322	all	T	C	Syt7	Synaptotagmin-7	MGI:1859545
19	10596218	rs13483526	A/G	Cn:Tkfc:FS:252 Cn:Dak:FS:304	all	G	A	Tkfc	Triokinase/FMN cyclase	MGI:2385084
19	21812357	rs30418428	C/T	Cs:Tmem2:C:640	all	T	C	Tmem2	Cell surface hyaluronidase	MGI:1890373
19	30239224	rs30464405	C/T	Cs:Mbl2:D:145	all	T	C	Mbl2	Mannose-binding protein C	MGI:96924
19	34949789	rs13483601	A/G	Cn:Kif20b:GE:817	all	A	G	Kif20b	Kinesin-like protein KIF20B	MGI:2444576
X	36008085	rs13483724	A/C	Cs:Dock11:T:1036	all	A	C	Dock11	Dedicator of cytokinesis protein 11	MGI:1923224
X	48416800	rs13483739	C/T	Cn:Elf4:NS:344	all	C	T	Elf4	ETS-related transcription factor Elf-4	MGI:1928377
X	134150612	rs13484006	C/G	Cn:Xkrx:PR:430	all	C	G	Xkrx	XK-related protein 2	MGI:3584011
