# Supplementary material for: Changes in the Number and Morphology of Dendritic Spines in the Hippocampus and Prefrontal Cortex of the C58/J Mouse Model of Autism
Source: Front Cell Neurosci. 2021 Sep 20;15:726501. doi: 10.3389/fncel.2021.726501 (PMC8488392; doi:10.3389/fncel.2021.726501)
Supplement: Supplementary file 8 [file Data_Sheet_1.zip › New folder (2)/Sup Table 2.XLSX]

## Sheet: Biological.process.P.0.05.GOnet
	GO_term_ID	GO_term_def	P	P_FDR_adj	NofGenes	Genes (Uniprot ID)
1	GO:0007275	multicellular organism development	0	0	144	A2AF47|A2AUC9|A8VU90|B1AVY7|E9Q4F7|E9Q649|E9Q9F6|G5E8Q8|O08537|O09000|O35465|O35942|O55106|O55134|O70373|O88398|O88455|O88572|P01731|P05480|P06684|P09803|P11499|P14211|P14753|P15209|P15306|P18052|P23249|P25799|P27040|P28828|P29533|P41245|P41317|P41971|P42859|P48755|P49003|P51682|P59598|P61407|P70206|P70268|P70331|P81067|P97333|Q03142|Q03267|Q04690|Q07104|Q07133|Q0HA38|Q0KK55|Q1EG27|Q30D77|Q3TEL6|…
2	GO:0048869	cellular developmental process	0	6e-10	118	A2AF47|A2AUC9|A8VU90|E9Q9F6|G5E8Q8|O08537|O09000|O35465|O55106|O70373|O88398|O88455|O88572|P01731|P05480|P09803|P11499|P14211|P14753|P15209|P18052|P23249|P27040|P28828|P29533|P41317|P41971|P42859|P49003|P51682|P56546|P59598|P61407|P70206|P70331|P81067|P97333|Q03267|Q04690|Q07104|Q07133|Q0KK55|Q1EG27|Q30D77|Q3TEL6|Q3UG20|Q3UIZ8|Q3V140|Q3V3N7|Q5SUQ9|Q5VCS6|Q5XJE5|Q60795|Q60857|Q61001|Q61137|Q61263|…
3	GO:0016043	cellular component organization	0	3.29e-08	138	A0A140LI88|A2APV2|A2ARM1|A2AUC9|E9Q309|E9Q6X9|O35942|O55106|O70373|O88398|O88572|P05480|P09803|P11499|P14211|P15209|P15388|P26039|P28828|P40201|P41245|P41317|P42859|P48755|P51682|P59598|P70206|P70268|P97333|P97742|Q03267|Q04690|Q07133|Q0HA38|Q1EG27|Q30D77|Q3TMP8|Q3U214|Q3UG20|Q3UHU5|Q3UIZ8|Q3V140|Q3V3N7|Q4U4S6|Q5SUQ9|Q5SVQ0|Q5VCS6|Q5XJE5|Q60857|Q61001|Q61263|Q61647|Q61771|Q62172|Q62261|Q62468|Q63…
4	GO:0065008	regulation of biological quality	0	6e-10	121	A2AF47|A2APV2|A8VU90|E9Q4F7|E9Q649|E9Q6X9|G5E8Q8|O08537|O35149|O35942|O70373|O88398|O88452|O88455|O88572|P05480|P09103|P09803|P11499|P14211|P14753|P15209|P15306|P23249|P25799|P26039|P27040|P28828|P29533|P30548|P41245|P42859|P48999|P49003|P51682|P56546|P59598|P70206|P70268|P81067|P97333|P97742|Q03142|Q03267|Q04690|Q1EG27|Q3TMP8|Q3UG20|Q3UIZ8|Q3UJF0|Q3V3N7|Q5SUQ9|Q60795|Q60857|Q60991|Q61180|Q61263|…
5	GO:0032502	developmental process	0	0	158	A2AF47|A2AUC9|A8VU90|B1AVY7|E9Q4F7|E9Q649|E9Q9F6|G5E8Q8|O08537|O09000|O35465|O35942|O55106|O55134|O70373|O88398|O88455|O88572|P01731|P05480|P06684|P09803|P11499|P14211|P14753|P15209|P15306|P18052|P23249|P25799|P27040|P28828|P29533|P41245|P41317|P41971|P42859|P48755|P49003|P51682|P56546|P59598|P61407|P70206|P70268|P70331|P81067|P97333|Q03142|Q03267|Q04690|Q07104|Q07133|Q0HA38|Q0KK55|Q1EG27|Q30D77|…
6	GO:0048731	system development	0	1.7e-09	125	A2AF47|A2AUC9|A8VU90|E9Q4F7|E9Q649|G5E8Q8|O08537|O09000|O35465|O55106|O55134|O70373|O88398|O88455|O88572|P01731|P05480|P09803|P11499|P14211|P14753|P15209|P18052|P23249|P25799|P27040|P28828|P29533|P41245|P41317|P41971|P42859|P48755|P49003|P51682|P59598|P70206|P70268|P70331|P81067|P97333|Q03142|Q03267|Q04690|Q07104|Q0HA38|Q0KK55|Q1EG27|Q30D77|Q3TEL6|Q3UG20|Q3UIZ8|Q3V3N7|Q4U4S6|Q5FWI3|Q5SSZ5|Q5SUQ9|…
7	GO:0048856	anatomical structure development	0	1.1e-09	146	A2AF47|A2AUC9|A8VU90|B1AVY7|E9Q4F7|E9Q649|E9Q9F6|G5E8Q8|O08537|O09000|O35465|O35942|O55106|O55134|O70373|O88398|O88455|O88572|P01731|P05480|P06684|P09803|P11499|P14211|P14753|P15209|P15306|P18052|P23249|P25799|P27040|P28828|P29533|P41245|P41317|P41971|P42859|P48755|P49003|P51682|P59598|P61407|P70206|P70268|P70331|P81067|P97333|Q03142|Q03267|Q04690|Q07104|Q07133|Q0HA38|Q0KK55|Q1EG27|Q30D77|Q3TEL6|…
8	GO:0009653	anatomical structure morphogenesis	0	5.35e-08	77	A2AUC9|B1AVY7|E9Q4F7|E9Q649|G5E8Q8|O08537|O09000|O70373|O88572|P05480|P09803|P11499|P14753|P15209|P27040|P28828|P29533|P41317|P41971|P42859|P49003|P59598|P70206|P70331|P81067|P97333|Q03267|Q04690|Q07104|Q0KK55|Q1EG27|Q3UIZ8|Q3V140|Q3V3N7|Q4U4S6|Q5FWI3|Q5XJE5|Q60857|Q60991|Q61001|Q61288|Q62130|Q63955|Q64373|Q6PD31|Q80UF4|Q80WE4|Q810B9|Q811U4|Q8BKT7|Q8C110|Q8C456|Q8K0S5|Q8K1H1|Q8VCC8|Q8VHI5|Q8VI56|…
9	GO:0030154	cell differentiation	0	1.2e-09	114	A2AF47|A2AUC9|A8VU90|E9Q9F6|G5E8Q8|O08537|O35465|O55106|O70373|O88398|O88455|O88572|P01731|P05480|P09803|P11499|P14211|P14753|P15209|P18052|P23249|P27040|P28828|P29533|P41317|P41971|P42859|P49003|P51682|P56546|P61407|P70206|P70331|P81067|P97333|Q03267|Q04690|Q07104|Q07133|Q0KK55|Q1EG27|Q30D77|Q3TEL6|Q3UG20|Q3UIZ8|Q3V140|Q3V3N7|Q5VCS6|Q5XJE5|Q60795|Q60857|Q61001|Q61137|Q61263|Q61288|Q61329|Q61501|…
10	GO:0048699	generation of neurons	1e-10	7.69e-08	63	O08537|O55106|O88398|O88572|P09803|P11499|P14211|P14753|P15209|P18052|P23249|P28828|P29533|P42859|P49003|P51682|P70206|P81067|P97333|Q03267|Q04690|Q0KK55|Q1EG27|Q3TEL6|Q3V3N7|Q60795|Q60857|Q61137|Q61329|Q61501|Q63955|Q6DFY8|Q6PD31|Q80UF4|Q80W65|Q80WE4|Q810B9|Q811U4|Q8BXQ2|Q8C0T5|Q8C110|Q8C456|Q8CHT1|Q8K0S5|Q8R071|Q8VI56|Q8VIM6|Q91VK4|Q91YM2|Q91ZX7|Q9CPW0|Q9CXM0|Q9D7G4|Q9ER74|Q9ES64|Q9EST3|Q9JKQ4|…
11	GO:0071840	cellular component organization or biogenesis	1e-10	7.69e-08	140	A0A140LI88|A2APV2|A2ARM1|A2AUC9|E9Q309|E9Q6X9|O35942|O55106|O70373|O88398|O88572|P05480|P09803|P11499|P14211|P15209|P15388|P26039|P28828|P40201|P41245|P41317|P42859|P48755|P51682|P59598|P70206|P70268|P97333|P97742|Q03267|Q04690|Q07133|Q0HA38|Q1EG27|Q30D77|Q3TMP8|Q3U214|Q3UG20|Q3UHU5|Q3UIZ8|Q3V140|Q3V3N7|Q4U4S6|Q5SUQ9|Q5SVQ0|Q5VCS6|Q5XJE5|Q60857|Q61001|Q61263|Q61647|Q61771|Q62172|Q62261|Q62468|Q63…
12	GO:0007399	nervous system development	2e-10	2.161e-07	76	O08537|O35465|O55106|O88398|O88572|P05480|P09803|P11499|P14211|P14753|P15209|P18052|P23249|P28828|P29533|P42859|P49003|P51682|P70206|P81067|P97333|Q03142|Q03267|Q04690|Q0HA38|Q0KK55|Q1EG27|Q3TEL6|Q3V3N7|Q60795|Q60857|Q61137|Q61329|Q61501|Q63955|Q6DFY8|Q6P9N1|Q6PD31|Q6ZWQ0|Q80UF4|Q80W65|Q80WE4|Q80YN3|Q810B9|Q811U4|Q8BXQ2|Q8C0T5|Q8C110|Q8C456|Q8CFC2|Q8CHT1|Q8K0S5|Q8R071|Q8VHI5|Q8VI56|Q8VIM6|Q91VK4|…
13	GO:0051128	regulation of cellular component organization	3e-10	2.661e-07	80	A2AF47|A2APV2|A2ARM1|A2AUC9|E9Q6X9|O09000|O35942|O88398|O88572|P05480|P14211|P14753|P15209|P23249|P30548|P35329|P41245|P42859|P49003|P51682|P70206|P97333|Q03142|Q03267|Q04690|Q07133|Q0HA38|Q0KK55|Q1EG27|Q3TEL6|Q3UG20|Q3UIZ8|Q5SUQ9|Q5SVQ0|Q60795|Q61288|Q61809|Q62261|Q62468|Q64373|Q6P7W0|Q6PD31|Q6PFY9|Q6ZWQ0|Q80UF4|Q80W65|Q80WE4|Q810B9|Q811U4|Q8BGZ4|Q8C050|Q8C0T5|Q8C110|Q8C456|Q8C726|Q8CHT1|Q8K0S5|…
14	GO:0022008	neurogenesis	3e-10	2.697e-07	64	O08537|O55106|O88398|O88572|P09803|P11499|P14211|P14753|P15209|P18052|P23249|P28828|P29533|P42859|P49003|P51682|P70206|P81067|P97333|Q03267|Q04690|Q0KK55|Q1EG27|Q3TEL6|Q3V3N7|Q60795|Q60857|Q61137|Q61329|Q61501|Q63955|Q6DFY8|Q6PD31|Q6ZWQ0|Q80UF4|Q80W65|Q80WE4|Q810B9|Q811U4|Q8BXQ2|Q8C0T5|Q8C110|Q8C456|Q8CHT1|Q8K0S5|Q8R071|Q8VI56|Q8VIM6|Q91VK4|Q91YM2|Q91ZX7|Q9CPW0|Q9CXM0|Q9D7G4|Q9ER74|Q9ES64|Q9EST3|…
15	GO:0120035	regulation of plasma membrane bounded cell projection organization	5e-10	3.543e-07	38	A2AF47|A2AUC9|O88398|O88572|P05480|P14753|P15209|P23249|P42859|P49003|P51682|P70206|P97333|Q04690|Q0HA38|Q0KK55|Q1EG27|Q3TEL6|Q60795|Q62468|Q6PD31|Q6ZWQ0|Q80UF4|Q811U4|Q8C0T5|Q8C456|Q8CHT1|Q8K0S5|Q8R071|Q8VI56|Q91VK4|Q91YM2|Q91ZX7|Q9CQC5|Q9CXM0|Q9D7G4|Q9ES64|Q9WV60
16	GO:0048518	positive regulation of biological process	6e-10	3.976e-07	151	A0A140LI88|A2AF47|A8VU90|B1B213|E9QAM5|G5E8Q8|O08537|O08582|O09000|O35465|O35942|O70394|O88398|O88572|P01731|P05480|P06684|P08775|P09103|P09803|P11499|P14211|P14753|P15209|P15388|P18052|P20489|P23249|P24063|P25799|P27040|P29533|P30548|P40201|P41245|P41317|P41971|P42859|P48755|P48999|P49003|P49660|P51682|P56546|P59598|P70206|P70331|P81067|P97333|P97459|P97742|Q03142|Q03267|Q04690|Q07104|Q07133|Q0K…
17	GO:0048523	negative regulation of cellular process	6e-10	3.976e-07	122	A1A535|A2ARM1|A8VU90|G5E8Q8|O08537|O09000|O35465|O35942|O55106|O70373|O70394|O70481|O88398|O88572|P05480|P06684|P09803|P11499|P14211|P14753|P15209|P23249|P25799|P27040|P28828|P35329|P41245|P41971|P42859|P48755|P49003|P49660|P50538|P51682|P56546|P59598|P70206|P70268|P70331|P81067|P97333|P97459|Q03267|Q04690|Q07104|Q07133|Q14AE4|Q3TEL6|Q3TMP8|Q3UG20|Q3UJF0|Q5SSZ7|Q5SUQ9|Q5SVQ0|Q5SXA9|Q5XJE5|Q60795|…
18	GO:0031344	regulation of cell projection organization	7e-10	4.031e-07	38	A2AF47|A2AUC9|O88398|O88572|P05480|P14753|P15209|P23249|P42859|P49003|P51682|P70206|P97333|Q04690|Q0HA38|Q0KK55|Q1EG27|Q3TEL6|Q60795|Q62468|Q6PD31|Q6ZWQ0|Q80UF4|Q811U4|Q8C0T5|Q8C456|Q8CHT1|Q8K0S5|Q8R071|Q8VI56|Q91VK4|Q91YM2|Q91ZX7|Q9CQC5|Q9CXM0|Q9D7G4|Q9ES64|Q9WV60
19	GO:0006996	organelle organization	7e-10	4.031e-07	91	A0A140LI88|A2APV2|A2ARM1|A2AUC9|E9Q309|O35942|O70373|O88398|P05480|P11499|P14211|P26039|P40201|P42859|P59598|P70268|P97333|Q03267|Q04690|Q07133|Q0HA38|Q3TMP8|Q3U214|Q3UG20|Q3UHU5|Q3UIZ8|Q3V140|Q3V3N7|Q4U4S6|Q5SUQ9|Q5SVQ0|Q5VCS6|Q5XJE5|Q61001|Q61771|Q62172|Q62468|Q64267|Q64373|Q6PD31|Q6PFY9|Q6X6Z7|Q6ZWQ0|Q6ZWR4|Q7TMK6|Q80TF6|Q80UF4|Q80UJ9|Q80UP3|Q811L6|Q811U4|Q8BGZ4|Q8BKH7|Q8BPU7|Q8C050|Q8C0S4|Q8C…
20	GO:0009790	embryo development	9e-10	4.736e-07	49	B1AVY7|E9Q4F7|G5E8Q8|O09000|O35465|O35942|O55134|O88572|P06684|P09803|P14753|P15306|P27040|P29533|P42859|P48755|P49003|P70331|P81067|P97333|Q04690|Q07104|Q1EG27|Q5VCS6|Q5XJE5|Q61001|Q61288|Q63955|Q64373|Q80WE4|Q8BKT7|Q8C110|Q8C456|Q8CID0|Q8JZR6|Q8VI56|Q8VIM6|Q91YM2|Q922D8|Q922K7|Q99MD9|Q9D2L6|Q9ER74|Q9ES64|Q9JI18|Q9QXS8|Q9R0K7|Q9WV08|Q9Z2N8
21	GO:0048513	animal organ development	1.5e-09	7.924e-07	92	A2AF47|A2AUC9|A8VU90|E9Q4F7|E9Q649|G5E8Q8|O08537|O09000|O35465|O55134|O70373|O88455|O88572|P01731|P05480|P09803|P11499|P14753|P15209|P25799|P27040|P28828|P29533|P41245|P41317|P42859|P48755|P49003|P59598|P70206|P70268|P70331|P81067|P97333|Q03142|Q03267|Q04690|Q07104|Q0HA38|Q0KK55|Q1EG27|Q30D77|Q3UG20|Q3UIZ8|Q3V3N7|Q4U4S6|Q5SSZ5|Q5SUQ9|Q60857|Q60991|Q61001|Q61288|Q61329|Q61501|Q63955|Q64373|Q6ZWQ0|…
22	GO:0048519	negative regulation of biological process	3e-09	1.458e-06	131	A1A535|A2ARM1|A8VU90|E9QAM5|G5E8Q8|O08537|O09000|O35465|O35942|O55106|O70373|O70394|O70481|O88398|O88452|O88572|P05480|P06684|P09803|P11499|P14211|P14753|P15209|P15306|P23249|P25799|P27040|P28828|P35329|P41245|P41317|P41971|P42859|P48755|P49003|P49660|P50538|P51682|P51829|P56546|P59598|P70206|P70268|P70331|P81067|P97333|P97459|Q03142|Q03267|Q04690|Q07104|Q07133|Q14AE4|Q3TEL6|Q3TMP8|Q3UG20|Q3UJF0|…
23	GO:0032989	cellular component morphogenesis	3.1e-09	1.458e-06	39	A2AUC9|O70373|O88572|P05480|P09803|P11499|P28828|P41317|P59598|P70206|P97333|Q1EG27|Q3UIZ8|Q3V140|Q3V3N7|Q61001|Q63955|Q64373|Q6PD31|Q80WE4|Q810B9|Q811U4|Q8BKT7|Q8C110|Q8C456|Q8K0S5|Q8VHI5|Q8VI56|Q8VIM6|Q91YM2|Q91ZX7|Q9CPW0|Q9QY06|Q9QYR6|Q9R0K7|Q9R229|Q9WTS5|Q9WV60|Q9WVB4
24	GO:0009887	animal organ morphogenesis	6.3e-09	2.858e-06	43	E9Q4F7|E9Q649|O08537|O09000|O70373|O88572|P05480|P09803|P14753|P15209|P27040|P28828|P41317|P42859|P49003|P59598|P70206|P70331|P81067|P97333|Q03267|Q04690|Q1EG27|Q3V3N7|Q4U4S6|Q60857|Q60991|Q61001|Q61288|Q63955|Q8C110|Q8C456|Q8K1H1|Q8VHI5|Q8VI56|Q8VIM6|Q9ER74|Q9ES64|Q9JKQ4|Q9R0K7|Q9R229|Q9WV60|Q9WVB4
25	GO:0048522	positive regulation of cellular process	9e-09	3.924e-06	134	A0A140LI88|A2AF47|A8VU90|E9QAM5|G5E8Q8|O08537|O08582|O09000|O35465|O35942|O88398|O88572|P01731|P05480|P06684|P08775|P09803|P11499|P14211|P14753|P15209|P18052|P20489|P23249|P24063|P25799|P27040|P29533|P30548|P41245|P41971|P42859|P48755|P48999|P49003|P49660|P51682|P56546|P59598|P70206|P70331|P81067|P97333|P97459|P97742|Q03142|Q03267|Q04690|Q07104|Q07133|Q0KK55|Q1EG27|Q3TEL6|Q3UG20|Q3UIZ8|Q3UJF0|Q5S…
26	GO:0051179	localization	1.39e-08	5.808e-06	121	A8VU90|B1AVY7|E9Q9F6|O08537|O35149|O70577|O88572|P05480|P09803|P14211|P15209|P15388|P20489|P24063|P26039|P27040|P29533|P42859|P49660|P51682|P56546|P70268|P97333|Q03142|Q03267|Q04690|Q07133|Q0HA38|Q3TMP8|Q3V3N7|Q504N2|Q5EBI0|Q5SSE9|Q5SSZ5|Q5SV85|Q5SXA9|Q60857|Q60991|Q61001|Q61137|Q61180|Q61263|Q61288|Q62172|Q62261|Q62468|Q64018|Q64267|Q64373|Q6GQS1|Q6IR37|Q6P6I6|Q6P9N1|Q6PD31|Q6PGL7|Q6X6Z7|Q6ZPJ3|…
27	GO:0050793	regulation of developmental process	1.67e-08	6.743e-06	80	A2APV2|A2AUC9|A8VU90|O09000|O70394|O88398|O88452|O88572|P05480|P06684|P09803|P11499|P14211|P14753|P15209|P18052|P23249|P27040|P28828|P41245|P49003|P51682|P59598|P70206|P70268|P81067|P97333|Q03142|Q03267|Q04690|Q07104|Q0KK55|Q3TEL6|Q3UIZ8|Q3UJF0|Q5SSZ7|Q5SXA9|Q5XJE5|Q60795|Q60857|Q61001|Q61288|Q61329|Q61501|Q61809|Q62468|Q6DFY8|Q6PD31|Q80WE4|Q810B9|Q811D2|Q811U4|Q8BGW1|Q8BKT7|Q8C0T5|Q8C110|Q8C7Q4|…
28	GO:0051239	regulation of multicellular organismal process	2.85e-08	1.11e-05	90	A2AUC9|A8VU90|O09000|O70394|O88398|O88452|O88572|P05480|P06684|P09803|P11499|P14211|P14753|P15209|P15306|P18052|P20489|P23249|P25799|P27040|P28828|P30548|P41245|P48999|P49003|P51682|P51829|P70206|P81067|P97333|Q03142|Q03267|Q04690|Q07104|Q0KK55|Q3TEL6|Q3TMP8|Q3UJF0|Q5SSZ7|Q5SXA9|Q5XJE5|Q60795|Q60857|Q61001|Q61288|Q61329|Q61501|Q61809|Q62261|Q62468|Q64018|Q6DFY8|Q6PD31|Q80TH2|Q80W65|Q80WE4|Q810B9|…
29	GO:0044237	cellular metabolic process	3.77e-08	1.416e-05	149	A0A140LI88|A2AKM2|A2AR02|A2ARM1|A2AUC9|A2RSY6|A8VU90|B1AVY7|B1AY13|B2RQC6|E9Q649|E9QAM5|G5E8Q8|O08582|O35942|O55134|O70481|O88866|P05480|P08775|P09103|P11499|P15209|P18052|P20489|P23249|P27040|P28828|P35492|P42859|P48755|P48999|P51829|P59598|P70268|P70331|P97742|Q03142|Q04690|Q1EG27|Q3TEL6|Q3U214|Q3U5Q7|Q3UG20|Q3UIZ8|Q3V3N7|Q5FWI3|Q5SPX3|Q5SSZ7|Q5SUQ9|Q5SVQ0|Q5SVT3|Q5VCS6|Q5XJE5|Q5XPT3|Q60795|Q60…
30	GO:0051960	regulation of nervous system development	4.37e-08	1.588e-05	42	O88398|O88572|P09803|P14211|P14753|P15209|P18052|P23249|P49003|P51682|P70206|P81067|P97333|Q04690|Q0KK55|Q3TEL6|Q60795|Q60857|Q61329|Q61501|Q61809|Q6DFY8|Q6PD31|Q80WE4|Q810B9|Q811U4|Q8C0T5|Q8C110|Q8CHT1|Q8K0S5|Q8R071|Q8VI56|Q91VK4|Q91YM2|Q91ZX7|Q9CXM0|Q9D7G4|Q9ER74|Q9EST3|Q9WV60|Q9Z0M6|Tcf12
31	GO:0032501	multicellular organismal process	5.09e-08	1.789e-05	168	A2AF47|A2AUC9|A2RSY6|A8VU90|B1AVY7|E9Q4F7|E9Q649|E9Q9F6|G5E8Q8|O08537|O09000|O35465|O35942|O55106|O55134|O70373|O88398|O88455|O88572|P01731|P05480|P06684|P09803|P11499|P14211|P14753|P15209|P15306|P18052|P23249|P25799|P27040|P28828|P29533|P30548|P41245|P41317|P41971|P42859|P48755|P48999|P49003|P51682|P59598|P61407|P70206|P70268|P70331|P81067|P97333|P97459|Q03142|Q03267|Q04690|Q07104|Q07133|Q0HA38|…
32	GO:0042592	homeostatic process	5.48e-08	1.866e-05	55	A2AF47|A8VU90|E9Q4F7|E9Q649|G5E8Q8|O35149|O88452|O88572|P05480|P09103|P09803|P11499|P14753|P29533|P30548|P42859|P51682|P59598|P70268|P81067|Q03142|Q03267|Q3TMP8|Q3UG20|Q3UJF0|Q3V3N7|Q5SUQ9|Q60795|Q60991|Q61180|Q61263|Q6GQS1|Q80W65|Q811D2|Q8BGW1|Q8BH24|Q8BWB6|Q8C726|Q8C7Q4|Q8CFC2|Q8JZR6|Q8K3Z0|Q8R1J1|Q91ZX7|Q922D8|Q923B6|Q9D2L6|Q9ES64|Q9JLJ5|Q9JLV1|Q9QYR6|Q9R0K7|Q9WV08|Q9Z1B3|Q9Z1W9
33	GO:0008152	metabolic process	7.11e-08	2.309e-05	163	A0A140LI88|A2AKM2|A2AR02|A2ARM1|A2AUC9|A2RSY6|A8VU90|B1AVY7|B1AY13|B2RQC6|E9Q649|E9QAM5|G5E8Q8|O08582|O35942|O55134|O70481|O88455|O88866|O88962|P05480|P08775|P09103|P09803|P11499|P15209|P18052|P20489|P23249|P27040|P28828|P29533|P35492|P40201|P41245|P42859|P48755|P48999|P51829|P56546|P59598|P70268|P70331|P97324|P97742|Q03142|Q04690|Q1EG27|Q3TEL6|Q3U214|Q3U5Q7|Q3UG20|Q3UIZ8|Q3V3N7|Q5FWI3|Q5SPX3|Q5S…
34	GO:0045664	regulation of neuron differentiation	7.2e-08	2.309e-05	34	O88398|O88572|P14211|P14753|P15209|P23249|P49003|P51682|P70206|P81067|P97333|Q04690|Q0KK55|Q3TEL6|Q60795|Q60857|Q61329|Q6DFY8|Q6PD31|Q811U4|Q8C0T5|Q8CHT1|Q8K0S5|Q8R071|Q8VI56|Q91VK4|Q91YM2|Q91ZX7|Q9CXM0|Q9D7G4|Q9ER74|Q9EST3|Q9WV60|Tcf12
35	GO:0051130	positive regulation of cellular component organization	9.33e-08	2.905e-05	45	A2AF47|O35942|O88398|O88572|P05480|P14211|P14753|P15209|P30548|P41245|P42859|P49003|P70206|P97333|Q03267|Q04690|Q1EG27|Q3TEL6|Q3UG20|Q3UIZ8|Q5SVQ0|Q60795|Q61809|Q62468|Q64373|Q6PD31|Q80W65|Q810B9|Q811U4|Q8C050|Q8C110|Q8R071|Q8VCC8|Q8VI56|Q91YM2|Q91ZP3|Q91ZX7|Q9CQC5|Q9CXM0|Q9D7G4|Q9R0N7|Q9R229|Q9WV60|Q9Z0M6|Q9Z1B3
36	GO:0071704	organic substance metabolic process	1.283e-07	3.886e-05	153	A0A140LI88|A2AKM2|A2AR02|A2ARM1|A2AUC9|A2RSY6|A8VU90|B1AVY7|B1AY13|B2RQC6|E9Q649|E9QAM5|O08582|O35942|O55134|O70481|O88455|O88866|P05480|P08775|P09103|P09803|P11499|P15209|P18052|P20489|P23249|P27040|P28828|P29533|P35492|P40201|P41245|P42859|P48755|P48999|P51829|P59598|P70268|P70331|P97324|P97742|Q03142|Q04690|Q1EG27|Q3TEL6|Q3U214|Q3U5Q7|Q3UG20|Q3UIZ8|Q3V3N7|Q5FWI3|Q5SPX3|Q5SSZ7|Q5SUQ9|Q5SVQ0|Q5S…
37	GO:2000026	regulation of multicellular organismal development	1.421e-07	4.181e-05	66	A2AUC9|A8VU90|O09000|O70394|O88398|O88572|P05480|P06684|P09803|P14211|P14753|P15209|P18052|P23249|P27040|P28828|P41245|P49003|P51682|P70206|P81067|P97333|Q03142|Q03267|Q04690|Q07104|Q0KK55|Q3TEL6|Q3UJF0|Q5SSZ7|Q5XJE5|Q60795|Q60857|Q61001|Q61288|Q61329|Q61501|Q61809|Q6DFY8|Q6PD31|Q80WE4|Q810B9|Q811U4|Q8BKT7|Q8C0T5|Q8C110|Q8CHT1|Q8K0S5|Q8R071|Q8VCC8|Q8VI56|Q91VK4|Q91YM2|Q91ZX7|Q9CXM0|Q9CZW5|Q9D7G4|…
38	GO:0050767	regulation of neurogenesis	1.463e-07	4.181e-05	38	O88398|O88572|P09803|P14211|P14753|P15209|P18052|P23249|P49003|P51682|P70206|P81067|P97333|Q04690|Q0KK55|Q3TEL6|Q60795|Q60857|Q61329|Q61501|Q6DFY8|Q6PD31|Q80WE4|Q811U4|Q8C0T5|Q8CHT1|Q8K0S5|Q8R071|Q8VI56|Q91VK4|Q91YM2|Q91ZX7|Q9CXM0|Q9D7G4|Q9ER74|Q9EST3|Q9WV60|Tcf12
39	GO:0051962	positive regulation of nervous system development	1.496e-07	4.181e-05	30	O88398|O88572|P14753|P15209|P18052|P49003|P51682|P70206|P81067|P97333|Q04690|Q3TEL6|Q60795|Q61501|Q61809|Q6DFY8|Q6PD31|Q80WE4|Q810B9|Q811U4|Q8C110|Q8R071|Q91YM2|Q91ZX7|Q9CXM0|Q9D7G4|Q9ER74|Q9WV60|Q9Z0M6|Tcf12
40	GO:0045595	regulation of cell differentiation	1.603e-07	4.22e-05	60	A2AUC9|A8VU90|O09000|O88398|O88572|P09803|P11499|P14211|P14753|P15209|P18052|P23249|P27040|P41245|P49003|P51682|P59598|P70206|P81067|P97333|Q03267|Q04690|Q07104|Q0KK55|Q3TEL6|Q3UIZ8|Q3UJF0|Q5XJE5|Q60795|Q60857|Q61288|Q61329|Q61501|Q6DFY8|Q6PD31|Q80WE4|Q811D2|Q811U4|Q8BGW1|Q8BKT7|Q8C0T5|Q8C7Q4|Q8CHT1|Q8K0S5|Q8R071|Q8VI56|Q91VK4|Q91YM2|Q91ZP3|Q91ZX7|Q9CXM0|Q9CZW5|Q9D7G4|Q9ER74|Q9EST3|Q9R229|Q9WV60|…
41	GO:0031323	regulation of cellular metabolic process	1.615e-07	4.22e-05	128	A0A140LI88|A2ARM1|A8VU90|B1AVY7|E9QAM5|G5E8Q8|O08537|O08582|O09000|O35465|O35942|O70394|O88452|O88572|P05480|P08775|P09803|P11499|P14211|P14753|P15209|P20489|P23249|P25799|P27040|P41245|P41971|P42859|P48755|P48999|P49003|P49660|P50538|P56546|P59598|P70268|P70331|P81067|P97333|P97459|P97742|Q03142|Q03267|Q04690|Q07104|Q07133|Q0HA38|Q0KK55|Q14AE4|Q3UBZ5|Q3UG20|Q3UHU5|Q3UJF0|Q5SUQ9|Q5SVQ0|Q5SVT3|Q5S…
42	GO:0060341	regulation of cellular localization	1.626e-07	4.22e-05	38	P05480|P09803|P11499|P15209|P20489|P42859|Q04690|Q0HA38|Q3TMP8|Q3UHU5|Q5SVQ0|Q62130|Q62261|Q62468|Q64373|Q68ED2|Q80W65|Q80WE4|Q8BG15|Q8BH24|Q8BKT7|Q8BZ36|Q8C726|Q8C7Q4|Q8CFC2|Q8CHS7|Q8K2L8|Q8R090|Q8VCC8|Q8VEJ9|Q8VI56|Q91ZX7|Q9CZW4|Q9JLV1|Q9QYR6|Q9R0N7|Q9WV08|Q9WV60
43	GO:0060284	regulation of cell development	2.203e-07	5.584e-05	41	O88398|O88572|P09803|P14211|P14753|P15209|P18052|P23249|P49003|P51682|P70206|P81067|P97333|Q04690|Q0KK55|Q3TEL6|Q3UIZ8|Q60795|Q60857|Q61329|Q61501|Q6DFY8|Q6PD31|Q80WE4|Q811U4|Q8C0T5|Q8CHT1|Q8K0S5|Q8R071|Q8VI56|Q91VK4|Q91YM2|Q91ZX7|Q9CXM0|Q9CZW5|Q9D7G4|Q9ER74|Q9EST3|Q9R229|Q9WV60|Tcf12
44	GO:0071702	organic substance transport	2.604e-07	6.452e-05	58	A8VU90|O70577|O88572|P14211|P15209|P20489|P27040|P42859|Q04690|Q0HA38|Q3V3N7|Q5SSE9|Q5SV85|Q60857|Q61263|Q62172|Q62261|Q62468|Q6GQS1|Q6IR37|Q6PD31|Q6PGL7|Q6ZWR4|Q761V0|Q78HU3|Q7TMK6|Q80TH2|Q8BKT7|Q8BMI3|Q8BMJ2|Q8BQM4|Q8BVL3|Q8BZ36|Q8C0S4|Q8C7Q4|Q8JZR6|Q8K3Z0|Q8R090|Q8R1R3|Q8R3L5|Q8VEJ9|Q91XC9|Q99MD9|Q99MI1|Q99NF8|Q9CQ85|Q9CZW4|Q9CZW5|Q9DBG7|Q9DCF9|Q9EPR5|Q9EST3|Q9JMD3|Q9QY81|Q9QYR6|Q9R0N7|Q9WV60|…
45	GO:0044238	primary metabolic process	3.041e-07	7.367e-05	144	A0A140LI88|A2AKM2|A2AR02|A2ARM1|A2AUC9|A2RSY6|A8VU90|B1AY13|B2RQC6|E9QAM5|O08582|O35942|O55134|O70481|O88455|O88866|P05480|P08775|P09103|P09803|P11499|P15209|P18052|P20489|P23249|P27040|P28828|P35492|P41245|P42859|P48755|P51829|P59598|P70268|P70331|P97324|P97742|Q03142|Q04690|Q1EG27|Q3TEL6|Q3U214|Q3U5Q7|Q3UG20|Q3UIZ8|Q3V3N7|Q5SPX3|Q5SSZ7|Q5SUQ9|Q5SVQ0|Q5SVT3|Q5VCS6|Q5XJE5|Q5XPT3|Q60795|Q60991|Q61…
46	GO:0000902	cell morphogenesis	3.701e-07	8.77e-05	32	O88572|P05480|P09803|P11499|P28828|P41317|P59598|P70206|P97333|Q1EG27|Q3V3N7|Q61001|Q63955|Q6PD31|Q80WE4|Q810B9|Q8BKT7|Q8C110|Q8C456|Q8K0S5|Q8VHI5|Q8VI56|Q8VIM6|Q91YM2|Q91ZX7|Q9CPW0|Q9QY06|Q9QYR6|Q9R0K7|Q9WTS5|Q9WV60|Q9WVB4
47	GO:0031346	positive regulation of cell projection organization	3.828e-07	8.879e-05	24	A2AF47|O88398|O88572|P05480|P14753|P15209|P42859|P49003|P70206|P97333|Q04690|Q1EG27|Q3TEL6|Q60795|Q62468|Q6PD31|Q811U4|Q8R071|Q91YM2|Q91ZX7|Q9CQC5|Q9CXM0|Q9D7G4|Q9WV60
48	GO:0006928	movement of cell or subcellular component	5.135e-07	0.0001166	47	B1AVY7|E9Q9F6|O08537|O88572|P05480|P15209|P28828|P29533|P42859|P49660|P51682|P70206|P70268|P97333|Q03142|Q07133|Q0HA38|Q3V3N7|Q5SSZ5|Q5SXA9|Q60991|Q61001|Q61137|Q61288|Q61771|Q62468|Q63955|Q6PD31|Q6X6Z7|Q6ZWQ0|Q80TF6|Q80UF4|Q80WE4|Q8BPU7|Q8C0S4|Q8C456|Q8C6S9|Q8K0S5|Q8K3V1|Q91YM2|Q91ZX7|Q9QY06|Q9QYR6|Q9WTS5|Q9WV60|Q9WVB4|Q9Z1T1
49	GO:0000904	cell morphogenesis involved in differentiation	5.42e-07	0.0001206	27	O88572|P05480|P09803|P11499|P28828|P41317|P70206|P97333|Q1EG27|Q3V3N7|Q61001|Q63955|Q6PD31|Q810B9|Q8C110|Q8C456|Q8K0S5|Q8VHI5|Q8VI56|Q8VIM6|Q91YM2|Q91ZX7|Q9QYR6|Q9R0K7|Q9WTS5|Q9WV60|Q9WVB4
50	GO:0010720	positive regulation of cell development	6.246e-07	0.0001362	29	O88398|O88572|P14211|P14753|P15209|P18052|P49003|P51682|P70206|P81067|P97333|Q04690|Q3TEL6|Q3UIZ8|Q60795|Q61501|Q6DFY8|Q6PD31|Q80WE4|Q811U4|Q8R071|Q91YM2|Q91ZX7|Q9CXM0|Q9D7G4|Q9ER74|Q9R229|Q9WV60|Tcf12
51	GO:0051094	positive regulation of developmental process	7.561e-07	0.0001616	50	O09000|O88398|O88572|P05480|P06684|P11499|P14211|P14753|P15209|P18052|P27040|P41245|P49003|P51682|P70206|P81067|P97333|Q03142|Q03267|Q04690|Q07104|Q3TEL6|Q3UIZ8|Q60795|Q61288|Q61329|Q61501|Q61809|Q62468|Q6DFY8|Q6PD31|Q80WE4|Q810B9|Q811U4|Q8C110|Q8C7Q4|Q8R071|Q8VCC8|Q91YM2|Q91ZX7|Q9CXM0|Q9D7G4|Q9ER74|Q9R229|Q9WV08|Q9WV60|Q9Z0M6|Q9Z1B3|Q9Z1T1|Tcf12
52	GO:0023051	regulation of signaling	9.416e-07	0.0001974	87	A1A535|B1AVY7|E9Q6X9|O08537|O09000|O35465|O70481|O88572|P01731|P05480|P09103|P09803|P11499|P14211|P14753|P15209|P18052|P20489|P24063|P25799|P27040|P30548|P35329|P41245|P42859|P49003|P49660|P56546|P59598|P70331|P97333|P97742|Q03142|Q04690|Q07104|Q0HA38|Q3UJF0|Q5SSZ7|Q5SXA9|Q60795|Q60857|Q60991|Q61288|Q62172|Q62261|Q64018|Q64373|Q68ED2|Q6ZPJ3|Q78HU3|Q80TH2|Q80UP3|Q80W65|Q811D2|Q8BG15|Q8BKH7|Q8BMJ2|…
53	GO:0006796	phosphate-containing compound metabolic process	9.889e-07	0.0002025	53	B2RQC6|O08582|O35942|O88866|P05480|P15209|P18052|P20489|P27040|P28828|P51829|P70268|P70331|Q03142|Q04690|Q1EG27|Q3U214|Q3U5Q7|Q3UIZ8|Q61288|Q62130|Q62261|Q6P9N1|Q6PFY9|Q6ZWR4|Q80UP3|Q80W65|Q811L6|Q811U4|Q8BG15|Q8BXQ2|Q8C050|Q8R071|Q8VC30|Q8VCF1|Q91VC4|Q91VD9|Q91X91|Q922D8|Q922Q2|Q922R5|Q99MI1|Q9CXR4|Q9D404|Q9EQG7|Q9JHU3|Q9JHU9|Q9JJQ0|Q9R0K7|Q9R229|Q9WV60|Q9Z1B3|Q9Z1W9
54	GO:0051234	establishment of localization	1.003e-06	0.0002025	93	A8VU90|B1AVY7|O35149|O70577|O88572|P05480|P14211|P15209|P15388|P20489|P24063|P27040|P42859|P51682|P56546|P97333|Q03267|Q04690|Q0HA38|Q3TMP8|Q3V3N7|Q504N2|Q5EBI0|Q5SSE9|Q5SV85|Q60857|Q61180|Q61263|Q62172|Q62261|Q62468|Q64018|Q64373|Q6GQS1|Q6IR37|Q6PD31|Q6PGL7|Q6ZPJ3|Q6ZWQ0|Q6ZWR4|Q761V0|Q78HU3|Q7TMK6|Q80TH2|Q80W65|Q8BGZ4|Q8BH24|Q8BKT7|Q8BMI3|Q8BMJ2|Q8BPU7|Q8BQM4|Q8BUV8|Q8BVL3|Q8BWB6|Q8BZ36|Q8C0S4|…
55	GO:0045666	positive regulation of neuron differentiation	1.157e-06	0.0002292	23	O88398|O88572|P14753|P15209|P49003|P51682|P70206|P81067|P97333|Q04690|Q3TEL6|Q60795|Q6DFY8|Q6PD31|Q811U4|Q8R071|Q91YM2|Q91ZX7|Q9CXM0|Q9D7G4|Q9ER74|Q9WV60|Tcf12
56	GO:1903829	positive regulation of cellular protein localization	1.201e-06	0.0002304	18	P05480|P09803|P11499|Q3UHU5|Q5SVQ0|Q62261|Q62468|Q80WE4|Q8BG15|Q8BH24|Q8K2L8|Q8VCC8|Q8VI56|Q91ZX7|Q9CZW4|Q9JLV1|Q9QYR6|Q9WV60
57	GO:0006810	transport	1.205e-06	0.0002304	90	A8VU90|B1AVY7|O35149|O70577|O88572|P05480|P14211|P15209|P15388|P20489|P24063|P27040|P42859|P51682|P56546|P97333|Q04690|Q0HA38|Q3TMP8|Q3V3N7|Q504N2|Q5EBI0|Q5SSE9|Q5SV85|Q60857|Q61180|Q61263|Q62172|Q62261|Q62468|Q64018|Q64373|Q6GQS1|Q6IR37|Q6PD31|Q6PGL7|Q6ZPJ3|Q6ZWQ0|Q6ZWR4|Q761V0|Q78HU3|Q7TMK6|Q80TH2|Q80W65|Q8BH24|Q8BKT7|Q8BMI3|Q8BMJ2|Q8BPU7|Q8BQM4|Q8BUV8|Q8BVL3|Q8BWB6|Q8BZ36|Q8C0S4|Q8C7Q4|Q8CIA9|…
58	GO:0080090	regulation of primary metabolic process	1.23e-06	0.0002312	121	A0A140LI88|A2ARM1|A8VU90|E9QAM5|G5E8Q8|O08537|O08582|O09000|O35465|O35942|O70394|O88455|O88572|P05480|P08775|P09803|P11499|P14211|P14753|P15209|P20489|P23249|P25799|P27040|P41245|P41971|P42859|P48755|P49003|P49660|P50538|P56546|P59598|P70268|P70331|P81067|P97333|P97459|P97742|Q03142|Q03267|Q04690|Q07104|Q07133|Q0HA38|Q0KK55|Q14AE4|Q3UBZ5|Q3UG20|Q3UJF0|Q5SUQ9|Q5SVQ0|Q5SVT3|Q5SXA9|Q5XJE5|Q60795|Q61…
59	GO:0051641	cellular localization	1.433e-06	0.0002615	60	A8VU90|B1AVY7|O88572|P09803|P14211|P24063|P26039|P42859|P51682|P56546|P97333|Q04690|Q0HA38|Q3TMP8|Q3V3N7|Q60857|Q61001|Q62261|Q64267|Q64373|Q6IR37|Q6P6I6|Q6P9N1|Q6PD31|Q6ZPJ3|Q6ZWQ0|Q6ZWR4|Q761V0|Q78HU3|Q7TMK6|Q80TH2|Q80WE4|Q811U4|Q8BGZ4|Q8BH24|Q8BKT7|Q8BMI3|Q8BMJ2|Q8BQM4|Q8BVL3|Q8C0S4|Q8C7Q4|Q8K2L8|Q8R090|Q8VEJ9|Q8VI56|Q91XC9|Q99MI1|Q99NF8|Q9CPW0|Q9CQ85|Q9CZW5|Q9DBG7|Q9DCF9|Q9EPR5|Q9QYR6|Q9R0N7|…
60	GO:0071705	nitrogen compound transport	1.456e-06	0.0002615	49	A8VU90|O70577|P14211|P15209|P20489|P27040|P42859|Q04690|Q0HA38|Q3V3N7|Q5SV85|Q60857|Q62172|Q62261|Q6GQS1|Q6IR37|Q6PD31|Q6PGL7|Q6ZWR4|Q761V0|Q78HU3|Q7TMK6|Q80TH2|Q8BKT7|Q8BMI3|Q8BMJ2|Q8BQM4|Q8BVL3|Q8BZ36|Q8C0S4|Q8C7Q4|Q8K3Z0|Q8R090|Q8R3L5|Q8VEJ9|Q91XC9|Q99MD9|Q99MI1|Q99NF8|Q9CQ85|Q9CZW5|Q9DBG7|Q9DCF9|Q9EPR5|Q9EST3|Q9QY81|Q9QYR6|Q9WV60|Q9Z1T1
61	GO:0006793	phosphorus metabolic process	1.48e-06	0.0002615	53	B2RQC6|O08582|O35942|O88866|P05480|P15209|P18052|P20489|P27040|P28828|P51829|P70268|P70331|Q03142|Q04690|Q1EG27|Q3U214|Q3U5Q7|Q3UIZ8|Q61288|Q62130|Q62261|Q6P9N1|Q6PFY9|Q6ZWR4|Q80UP3|Q80W65|Q811L6|Q811U4|Q8BG15|Q8BXQ2|Q8C050|Q8R071|Q8VC30|Q8VCF1|Q91VC4|Q91VD9|Q91X91|Q922D8|Q922Q2|Q922R5|Q99MI1|Q9CXR4|Q9D404|Q9EQG7|Q9JHU3|Q9JHU9|Q9JJQ0|Q9R0K7|Q9R229|Q9WV60|Q9Z1B3|Q9Z1W9
62	GO:0010646	regulation of cell communication	1.488e-06	0.0002615	86	A1A535|E9Q6X9|O08537|O09000|O35465|O70481|O88572|P01731|P05480|P09103|P09803|P11499|P14211|P14753|P15209|P18052|P20489|P24063|P25799|P27040|P30548|P35329|P41245|P42859|P49003|P49660|P56546|P59598|P70331|P97333|P97742|Q03142|Q04690|Q07104|Q0HA38|Q3UJF0|Q5SSZ7|Q5SXA9|Q60795|Q60857|Q60991|Q61288|Q62172|Q62261|Q64018|Q64373|Q68ED2|Q6ZPJ3|Q78HU3|Q80TH2|Q80UP3|Q80W65|Q811D2|Q8BG15|Q8BKH7|Q8BMJ2|Q8BPK2|…
63	GO:0019222	regulation of metabolic process	1.513e-06	0.0002618	134	A0A140LI88|A2ARM1|A8VU90|B1AVY7|E9QAM5|G5E8Q8|O08537|O08582|O09000|O35465|O35942|O70394|O88452|O88455|O88572|P05480|P08775|P09803|P11499|P14211|P14753|P15209|P20489|P23249|P25799|P27040|P41245|P41971|P42859|P48755|P48999|P49003|P49660|P50538|P51682|P56546|P59598|P70268|P70331|P81067|P97333|P97459|P97742|Q03142|Q03267|Q04690|Q07104|Q07133|Q0HA38|Q0KK55|Q14AE4|Q3UBZ5|Q3UG20|Q3UHU5|Q3UJF0|Q5SUQ9|Q5S…
64	GO:0045597	positive regulation of cell differentiation	1.659e-06	0.0002825	39	O09000|O88398|O88572|P11499|P14211|P14753|P15209|P18052|P27040|P49003|P51682|P70206|P81067|P97333|Q03267|Q04690|Q07104|Q3TEL6|Q3UIZ8|Q60795|Q61288|Q61329|Q61501|Q6DFY8|Q6PD31|Q80WE4|Q811U4|Q8C7Q4|Q8R071|Q91YM2|Q91ZX7|Q9CXM0|Q9D7G4|Q9ER74|Q9R229|Q9WV60|Q9Z1B3|Q9Z1T1|Tcf12
65	GO:0050769	positive regulation of neurogenesis	1.719e-06	0.0002882	26	O88398|O88572|P14753|P15209|P18052|P49003|P51682|P70206|P81067|P97333|Q04690|Q3TEL6|Q60795|Q61501|Q6DFY8|Q6PD31|Q80WE4|Q811U4|Q8R071|Q91YM2|Q91ZX7|Q9CXM0|Q9D7G4|Q9ER74|Q9WV60|Tcf12
66	GO:0006807	nitrogen compound metabolic process	1.805e-06	0.000295	131	A0A140LI88|A2AKM2|A2AR02|A2ARM1|A2AUC9|A2RSY6|A8VU90|B1AY13|B2RQC6|E9Q649|E9QAM5|O08582|O35942|O70481|O88866|P05480|P08775|P09103|P09803|P11499|P15209|P18052|P20489|P23249|P27040|P28828|P29533|P35492|P41245|P42859|P48755|P51829|P59598|P70268|P70331|P97742|Q03142|Q04690|Q1EG27|Q3TEL6|Q3U214|Q3U5Q7|Q3UG20|Q3UIZ8|Q5FWI3|Q5SPX3|Q5SSZ7|Q5SUQ9|Q5SVQ0|Q5SVT3|Q5VCS6|Q5XJE5|Q5XPT3|Q60795|Q61288|Q61501|Q61…
67	GO:1903827	regulation of cellular protein localization	1.813e-06	0.000295	25	P05480|P09803|P11499|P42859|Q04690|Q0HA38|Q3UHU5|Q5SVQ0|Q62130|Q62261|Q62468|Q64373|Q80WE4|Q8BG15|Q8BH24|Q8BKT7|Q8K2L8|Q8VCC8|Q8VEJ9|Q8VI56|Q91ZX7|Q9CZW4|Q9JLV1|Q9QYR6|Q9WV60
68	GO:0044260	cellular macromolecule metabolic process	1.842e-06	0.0002953	99	A0A140LI88|A2AR02|A2ARM1|A2AUC9|A2RSY6|A8VU90|B1AVY7|B1AY13|B2RQC6|E9QAM5|O08582|O35942|O55134|O70481|O88866|P05480|P08775|P09103|P11499|P15209|P18052|P20489|P27040|P28828|P48755|P59598|P70268|P70331|Q03142|Q04690|Q1EG27|Q3TEL6|Q3U214|Q3UG20|Q3UIZ8|Q5SPX3|Q5SSZ7|Q5SUQ9|Q5SVQ0|Q5SVT3|Q5VCS6|Q5XJE5|Q5XPT3|Q60795|Q61288|Q61501|Q61647|Q62130|Q62261|Q64267|Q6IR37|Q6IRT3|Q6P7W0|Q6PFY9|Q6ZPJ3|Q6ZWR4|Q78…
69	GO:0033043	regulation of organelle organization	2.303e-06	0.0003638	42	A2ARM1|E9Q6X9|O35942|O88398|P05480|P14211|P30548|P41245|P42859|P97333|Q07133|Q0HA38|Q1EG27|Q3UG20|Q3UIZ8|Q5SUQ9|Q5SVQ0|Q62261|Q62468|Q64373|Q6P7W0|Q6PFY9|Q6ZWQ0|Q80UF4|Q80WE4|Q811U4|Q8BGZ4|Q8C050|Q8C0T5|Q8K2L8|Q8K3V1|Q8VCC8|Q91YM2|Q91ZP3|Q91ZX7|Q9CQC5|Q9JLV1|Q9QYR6|Q9R0N7|Q9R229|Q9WV60|Q9Z1B3
70	GO:0048468	cell development	2.602e-06	0.0004052	54	A2AUC9|A8VU90|E9Q9F6|G5E8Q8|O08537|O55106|O70373|O88572|P05480|P09803|P11499|P15209|P28828|P41317|P42859|P49003|P61407|P70206|P97333|Q04690|Q07104|Q1EG27|Q3UIZ8|Q3V140|Q3V3N7|Q5VCS6|Q61001|Q63955|Q64373|Q6PD31|Q80WE4|Q810B9|Q8C110|Q8C456|Q8K0S5|Q8K1H1|Q8VCC8|Q8VHI5|Q8VI56|Q8VIM6|Q91YM2|Q91ZX7|Q9CPW0|Q9D2L6|Q9ES64|Q9JKQ4|Q9JMB7|Q9QYR6|Q9R0K7|Q9R229|Q9WTS5|Q9WV60|Q9WVB4|Q9Z1B3
71	GO:0022603	regulation of anatomical structure morphogenesis	2.657e-06	0.0004063	38	A2APV2|O88572|P05480|P06684|P09803|P14211|P15209|P23249|P28828|P41245|P51682|P70206|P70268|P97333|Q03142|Q04690|Q0KK55|Q3TEL6|Q3UIZ8|Q5SSZ7|Q60795|Q61288|Q62468|Q6PD31|Q811U4|Q8C0T5|Q8CHT1|Q8R071|Q8VCC8|Q8VI56|Q91YM2|Q91ZX7|Q9CQC5|Q9CXM0|Q9ER74|Q9R229|Q9WV08|Q9WV60
72	GO:0007010	cytoskeleton organization	2.684e-06	0.0004063	37	A2APV2|A2AUC9|E9Q309|O35942|O70373|O88398|P05480|P14211|P26039|P42859|P97333|Q04690|Q3U214|Q3UHU5|Q3UIZ8|Q3V3N7|Q4U4S6|Q61771|Q62172|Q62468|Q6PFY9|Q6ZWQ0|Q7TMK6|Q80TF6|Q80UF4|Q811L6|Q8BKH7|Q8BPU7|Q8C0T5|Q8R071|Q91YM2|Q91ZP3|Q99L00|Q9ES64|Q9QYR6|Q9R229|Q9WV60
73	GO:0009888	tissue development	3.102e-06	0.0004592	52	A2AUC9|B1AVY7|E9Q649|O08537|O09000|O35465|O70373|O88572|P05480|P09803|P14753|P27040|P29533|P41317|P42859|P49003|P59598|P70206|P81067|P97333|Q03142|Q03267|Q04690|Q07104|Q1EG27|Q3UIZ8|Q3V3N7|Q4U4S6|Q5SUQ9|Q5XJE5|Q60991|Q61001|Q61288|Q63955|Q80WE4|Q8BGW1|Q8BXP5|Q8C110|Q8C456|Q8C7Q4|Q8K1H1|Q8VCC8|Q8VHI5|Q8VI56|Q8VIM6|Q91YM2|Q922D8|Q9ER74|Q9ES64|Q9R0K7|Q9R229|Q9WV60
74	GO:0009966	regulation of signal transduction	3.117e-06	0.0004592	74	A1A535|E9Q6X9|O08537|O09000|O35465|O70481|O88572|P01731|P05480|P09103|P09803|P11499|P14211|P14753|P15209|P20489|P24063|P25799|P27040|P35329|P41245|P42859|P49003|P49660|P56546|P59598|P70331|P97333|Q03142|Q04690|Q07104|Q0HA38|Q3UJF0|Q5SSZ7|Q5SXA9|Q60795|Q60991|Q61288|Q62172|Q62261|Q64373|Q6ZPJ3|Q78HU3|Q80TH2|Q80UP3|Q80W65|Q811D2|Q8BG15|Q8BKH7|Q8BMJ2|Q8BPK2|Q8BZ36|Q8C0T5|Q8C7Q4|Q8CGE9|Q8CHT1|Q8K3Z0|…
75	GO:0032879	regulation of localization	3.168e-06	0.0004604	75	O35149|O70394|O88452|P05480|P06684|P09803|P11499|P14211|P15209|P15388|P20489|P28828|P30548|P35329|P41245|P41317|P42859|P48999|P49660|P51682|P70206|P70268|P97333|P97742|Q03142|Q04690|Q0HA38|Q3TMP8|Q3UHU5|Q3V3N7|Q5SVQ0|Q60795|Q60857|Q61001|Q61288|Q61647|Q62130|Q62261|Q62468|Q64373|Q68ED2|Q6GQS1|Q6ZWQ0|Q80W65|Q80WE4|Q8BG15|Q8BGW1|Q8BH24|Q8BH53|Q8BKT7|Q8BZ36|Q8C456|Q8C726|Q8C7Q4|Q8CFC2|Q8CHS7|Q8K2L8|…
76	GO:0048585	negative regulation of response to stimulus	3.439e-06	0.000483	49	A1A535|O08537|O70394|O70481|O88572|P05480|P06684|P09803|P14211|P14753|P15306|P25799|P35329|P41245|P42859|P49003|P49660|P51829|P59598|P70331|P97333|Q04690|Q07104|Q5SSZ7|Q5SXA9|Q60795|Q60991|Q64373|Q6GQT1|Q6IRT3|Q80TH2|Q80UP3|Q811D2|Q8BG15|Q8BKH7|Q8BKT7|Q8CGE9|Q8K0S5|Q8K3Z0|Q8VC30|Q8VI56|Q91VW9|Q91YM2|Q91ZX7|Q9ER74|Q9WV08|Q9WV60|Q9WVB4|Q9Z1W9
77	GO:0010975	regulation of neuron projection development	3.482e-06	0.000483	26	O88398|O88572|P14753|P15209|P23249|P49003|P51682|P70206|P97333|Q04690|Q0KK55|Q3TEL6|Q60795|Q6PD31|Q811U4|Q8C0T5|Q8CHT1|Q8K0S5|Q8R071|Q8VI56|Q91VK4|Q91YM2|Q91ZX7|Q9CXM0|Q9D7G4|Q9WV60
78	GO:0048583	regulation of response to stimulus	3.488e-06	0.000483	96	A1A535|A8VU90|B1B213|E9Q6X9|O08537|O09000|O35465|O70394|O70481|O88572|P01731|P05480|P06684|P09103|P09803|P11499|P14211|P14753|P15209|P15306|P20489|P24063|P25799|P27040|P35329|P41245|P41317|P42859|P49003|P49660|P51682|P51829|P56546|P59598|P70268|P70331|P97333|Q03142|Q04690|Q07104|Q0HA38|Q3UJF0|Q5SSZ7|Q5SVT3|Q5SXA9|Q60795|Q60991|Q61288|Q62172|Q62261|Q62468|Q64373|Q6GQS1|Q6GQT1|Q6IRT3|Q6ZPJ3|Q78HU3|…
79	GO:0051649	establishment of localization in cell	3.5e-06	0.000483	46	A8VU90|B1AVY7|O88572|P14211|P42859|P51682|P56546|Q04690|Q0HA38|Q3TMP8|Q3V3N7|Q60857|Q64373|Q6IR37|Q6PD31|Q6ZPJ3|Q6ZWQ0|Q6ZWR4|Q761V0|Q78HU3|Q7TMK6|Q80TH2|Q8BGZ4|Q8BKT7|Q8BMI3|Q8BMJ2|Q8BQM4|Q8BVL3|Q8C0S4|Q8C7Q4|Q8K2L8|Q8R090|Q8VEJ9|Q91XC9|Q99MI1|Q99NF8|Q9CQ85|Q9CZW5|Q9DBG7|Q9DCF9|Q9EPR5|Q9QYR6|Q9R0N7|Q9WV60|Q9Z1B3|Q9Z1T1
80	GO:0007049	cell cycle	4.175e-06	0.0005611	40	A0A140LI88|O35942|P05480|P42859|Q03267|Q3UG20|Q61501|Q61771|Q62172|Q62261|Q64373|Q69ZB0|Q6DFY8|Q6PFY9|Q6ZWQ0|Q6ZWR4|Q80TF6|Q80UF4|Q80UP3|Q80WE4|Q8BGZ4|Q8BQ33|Q8BZ36|Q8C0R0|Q8CG47|Q8CID0|Q8K1J5|Q8K2L8|Q8K2Z4|Q8K305|Q8K368|Q8VEJ9|Q99L00|Q99MD9|Q9ES64|Q9JHU3|Q9JMB7|Q9WV60|Q9Z0Y1|Q9Z1B3
81	GO:0044087	regulation of cellular component biogenesis	4.214e-06	0.0005611	34	A2AF47|A2ARM1|A2AUC9|E9Q6X9|O88398|P05480|P15209|P30548|P42859|P97333|Q03267|Q1EG27|Q3UIZ8|Q61288|Q61809|Q62261|Q62468|Q6P7W0|Q6ZWQ0|Q80UF4|Q810B9|Q8C0T5|Q8C110|Q8C456|Q8K2L8|Q8VCC8|Q8VEJ9|Q91YM2|Q91ZX7|Q922Q2|Q9CQC5|Q9R229|Q9WV60|Q9Z0M6
82	GO:0042491	inner ear auditory receptor cell differentiation	4.221e-06	0.0005611	7	Q1EG27|Q63955|Q8C110|Q8C456|Q8VIM6|Q9ES64|Q9R0K7
83	GO:0030182	neuron differentiation	4.525e-06	0.0005873	37	O55106|O88572|P11499|P15209|P28828|P29533|P42859|P70206|P97333|Q03267|Q0KK55|Q1EG27|Q3V3N7|Q63955|Q6PD31|Q80W65|Q80WE4|Q810B9|Q8BXQ2|Q8C110|Q8C456|Q8K0S5|Q8VI56|Q8VIM6|Q91VK4|Q91YM2|Q91ZX7|Q9CPW0|Q9D7G4|Q9ER74|Q9ES64|Q9JKQ4|Q9QYR6|Q9R0K7|Q9WTS5|Q9WV60|Q9WVB4
84	GO:0033036	macromolecule localization	4.526e-06	0.0005873	62	A8VU90|O88572|P09803|P14211|P24063|P26039|P27040|P42859|P97333|Q03267|Q0HA38|Q3V3N7|Q5SSE9|Q5SV85|Q61001|Q61263|Q62261|Q64267|Q6IR37|Q6P9N1|Q6PD31|Q6PGL7|Q6ZWQ0|Q6ZWR4|Q78HU3|Q7TMK6|Q80TH2|Q80WE4|Q8BH24|Q8BKT7|Q8BMI3|Q8BMJ2|Q8BQM4|Q8BVL3|Q8BZ36|Q8C0S4|Q8C456|Q8C7Q4|Q8K3Z0|Q8R1R3|Q8R3L5|Q8VEJ9|Q8VI56|Q91XC9|Q99MD9|Q99MI1|Q99NF8|Q9CPW0|Q9CQ85|Q9CZW4|Q9CZW5|Q9DBG7|Q9DCF9|Q9EPR5|Q9ES64|Q9EST3|Q9JMD3|…
85	GO:0043412	macromolecule modification	4.771e-06	0.0006118	67	A2AR02|A2AUC9|A2RSY6|B1AY13|B2RQC6|O35942|O70481|O88866|P05480|P09103|P15209|P18052|P20489|P27040|P28828|P40201|P59598|P70268|P70331|Q03142|Q04690|Q1EG27|Q3TEL6|Q3U214|Q3UG20|Q3UIZ8|Q5SSZ7|Q5SVQ0|Q5VCS6|Q5XJE5|Q5XPT3|Q60795|Q61288|Q62130|Q62261|Q6IR37|Q6P7W0|Q6PFY9|Q6ZPJ3|Q6ZWR4|Q80UJ9|Q811L6|Q8BG15|Q8BGW1|Q8BGZ4|Q8BW70|Q8BXQ2|Q8C050|Q8C0R0|Q8C1A3|Q8CID0|Q8K1J5|Q8R3B7|Q91VC4|Q922K7|Q922R5|Q99MI1|…
86	GO:0022402	cell cycle process	5.357e-06	0.0006791	30	A0A140LI88|O35942|P42859|Q3UG20|Q61501|Q61771|Q62172|Q62261|Q64373|Q6DFY8|Q6PFY9|Q6ZWQ0|Q80TF6|Q80UF4|Q80UP3|Q8BGZ4|Q8BQ33|Q8C0R0|Q8CG47|Q8CID0|Q8K2L8|Q8K2Z4|Q8K305|Q8VEJ9|Q99L00|Q99MD9|Q9ES64|Q9WV60|Q9Z0Y1|Q9Z1B3
87	GO:0031326	regulation of cellular biosynthetic process	5.548e-06	0.0006928	86	A2ARM1|E9QAM5|G5E8Q8|O08537|O09000|O35465|O35942|O88452|O88572|P05480|P09803|P11499|P14211|P14753|P20489|P23249|P25799|P27040|P41971|P48755|P49003|P50538|P56546|P59598|P70268|P70331|P81067|P97459|Q03142|Q03267|Q07104|Q07133|Q0HA38|Q3UBZ5|Q3UG20|Q5SUQ9|Q5SVQ0|Q5SXA9|Q5XJE5|Q60795|Q61263|Q61288|Q61329|Q61501|Q63955|Q64373|Q6ZPJ3|Q80TH2|Q8BG15|Q8BGW1|Q8BIH0|Q8BIL2|Q8BIZ6|Q8BKT7|Q8BQ33|Q8BRN9|Q8BXP5|…
88	GO:0120036	plasma membrane bounded cell projection organization	5.593e-06	0.0006928	37	O55106|O88398|P11499|P28828|P70206|P97333|Q0HA38|Q1EG27|Q3V3N7|Q61001|Q62468|Q63955|Q6PD31|Q6PFY9|Q6X6Z7|Q80WE4|Q810B9|Q8C0S4|Q8C110|Q8C456|Q8C6S9|Q8K0S5|Q8R071|Q8VI56|Q8VIM6|Q91YM2|Q91ZP3|Q91ZX7|Q9CPW0|Q9CZX2|Q9ES64|Q9QY06|Q9QYR6|Q9R0K7|Q9WTS5|Q9WV60|Q9WVB4
89	GO:0031325	positive regulation of cellular metabolic process	5.879e-06	0.0007201	81	A0A140LI88|E9QAM5|G5E8Q8|O08537|O08582|O09000|O35942|O88572|P05480|P08775|P09803|P11499|P14753|P15209|P20489|P23249|P25799|P27040|P41245|P41971|P42859|P48755|P48999|P49003|P49660|P56546|P59598|P70331|P97333|P97459|P97742|Q03142|Q03267|Q07104|Q07133|Q0KK55|Q3UG20|Q3UJF0|Q5SUQ9|Q5SVQ0|Q5SVT3|Q5SXA9|Q5XJE5|Q60795|Q61263|Q61288|Q61329|Q61501|Q63955|Q64373|Q6PFY9|Q80UP3|Q80W65|Q8BGW1|Q8BIL2|Q8BKH7|Q8B…
90	GO:0048667	cell morphogenesis involved in neuron differentiation	6.475e-06	0.0007843	21	P11499|P28828|P70206|P97333|Q1EG27|Q3V3N7|Q63955|Q6PD31|Q810B9|Q8C110|Q8C456|Q8K0S5|Q8VI56|Q8VIM6|Q91YM2|Q91ZX7|Q9QYR6|Q9R0K7|Q9WTS5|Q9WV60|Q9WVB4
91	GO:0009889	regulation of biosynthetic process	6.968e-06	0.0008265	87	A2ARM1|E9QAM5|G5E8Q8|O08537|O09000|O35465|O35942|O88452|O88455|O88572|P05480|P09803|P11499|P14211|P14753|P20489|P23249|P25799|P27040|P41971|P48755|P49003|P50538|P56546|P59598|P70268|P70331|P81067|P97459|Q03142|Q03267|Q07104|Q07133|Q0HA38|Q3UBZ5|Q3UG20|Q5SUQ9|Q5SVQ0|Q5SXA9|Q5XJE5|Q60795|Q61263|Q61288|Q61329|Q61501|Q63955|Q64373|Q6ZPJ3|Q80TH2|Q8BG15|Q8BGW1|Q8BIH0|Q8BIL2|Q8BIZ6|Q8BKT7|Q8BQ33|Q8BRN9|…
92	GO:0007420	brain development	6.976e-06	0.0008265	26	O08537|O88572|P05480|P14753|P15209|P42859|P49003|P97333|Q03267|Q04690|Q0HA38|Q0KK55|Q3V3N7|Q60857|Q61329|Q61501|Q6ZWQ0|Q8K0S5|Q91YM2|Q924A2|Q9CPW0|Q9D7G4|Q9ER74|Q9R0K7|Q9WV60|Q9Z1B3
93	GO:0030030	cell projection organization	7.108e-06	0.0008332	38	O55106|O88398|P11499|P28828|P70206|P97333|Q0HA38|Q1EG27|Q3V3N7|Q61001|Q62468|Q63955|Q6PD31|Q6PFY9|Q6X6Z7|Q80UF4|Q80WE4|Q810B9|Q8C0S4|Q8C110|Q8C456|Q8C6S9|Q8K0S5|Q8R071|Q8VI56|Q8VIM6|Q91YM2|Q91ZP3|Q91ZX7|Q9CPW0|Q9CZX2|Q9ES64|Q9QY06|Q9QYR6|Q9R0K7|Q9WTS5|Q9WV60|Q9WVB4
94	GO:0048598	embryonic morphogenesis	7.378e-06	0.0008556	26	B1AVY7|O09000|O88572|P27040|P29533|P42859|P49003|P70331|P81067|Q07104|Q1EG27|Q5XJE5|Q61001|Q63955|Q80WE4|Q8C110|Q8C456|Q8VI56|Q8VIM6|Q91YM2|Q922D8|Q9ER74|Q9ES64|Q9QXS8|Q9R0K7|Q9WV08
95	GO:0051171	regulation of nitrogen compound metabolic process	7.591e-06	0.000871	115	A0A140LI88|A2ARM1|A8VU90|E9QAM5|O08537|O08582|O09000|O35465|O35942|O70394|O88572|P05480|P08775|P09803|P11499|P14211|P14753|P15209|P20489|P23249|P25799|P27040|P41245|P41971|P42859|P48755|P49003|P49660|P50538|P56546|P59598|P70268|P70331|P81067|P97333|P97459|Q03142|Q03267|Q04690|Q07104|Q07133|Q0HA38|Q0KK55|Q14AE4|Q3UBZ5|Q3UG20|Q3UJF0|Q5SUQ9|Q5SVQ0|Q5SVT3|Q5SXA9|Q5XJE5|Q60795|Q61263|Q61288|Q61329|Q61…
96	GO:0008104	protein localization	8.021e-06	0.0009108	55	A8VU90|O88572|P09803|P14211|P24063|P26039|P27040|P42859|P97333|Q03267|Q0HA38|Q3V3N7|Q5SV85|Q61001|Q62261|Q64267|Q6IR37|Q6P9N1|Q6PD31|Q6PGL7|Q6ZWQ0|Q6ZWR4|Q78HU3|Q7TMK6|Q80TH2|Q80WE4|Q8BH24|Q8BKT7|Q8BMI3|Q8BMJ2|Q8BQM4|Q8BVL3|Q8BZ36|Q8C0S4|Q8C456|Q8C7Q4|Q8K3Z0|Q8VEJ9|Q8VI56|Q91XC9|Q99MD9|Q99MI1|Q99NF8|Q9CPW0|Q9CQ85|Q9CZW5|Q9DBG7|Q9DCF9|Q9EPR5|Q9ES64|Q9EST3|Q9QY81|Q9QYR6|Q9WV60|Q9Z1T1
97	GO:1902531	regulation of intracellular signal transduction	8.796e-06	0.0009885	48	E9Q6X9|O08537|O70481|P01731|P05480|P09103|P11499|P14211|P14753|P15209|P20489|P24063|P35329|P41245|P42859|P49003|P49660|P70331|P97333|Q03142|Q04690|Q07104|Q3UJF0|Q5SXA9|Q60795|Q62172|Q64373|Q80TH2|Q80UP3|Q811D2|Q8BKH7|Q8BMJ2|Q8BPK2|Q8BZ36|Q8C0T5|Q8CHT1|Q8K3Z0|Q8R0J1|Q8VC30|Q91YM2|Q91ZX7|Q922K7|Q9QY06|Q9R229|Q9WV08|Q9WV60|Q9Z1B3|Q9Z1W9
98	GO:0040011	locomotion	9.024e-06	0.001004	39	E9Q9F6|O08537|O88572|P05480|P15209|P28828|P29533|P49660|P51682|P70206|P70268|P97333|Q03142|Q07133|Q3V3N7|Q5SSZ5|Q5SXA9|Q60991|Q61001|Q61137|Q61288|Q62468|Q63955|Q6X6Z7|Q6ZWQ0|Q80UF4|Q8BPU7|Q8C456|Q8C6S9|Q8K0S5|Q8K3V1|Q8VEJ9|Q91YM2|Q91ZX7|Q9QY06|Q9R0K7|Q9WTS5|Q9WV60|Q9WVB4
99	GO:0019219	regulation of nucleobase-containing compound metabolic process	9.315e-06	0.001026	82	A0A140LI88|A8VU90|E9QAM5|O08537|O08582|O09000|O35465|O35942|O70394|O88572|P05480|P08775|P09803|P11499|P14211|P23249|P25799|P27040|P41971|P48755|P49003|P50538|P56546|P59598|P70268|P70331|P81067|P97459|Q03142|Q03267|Q07104|Q07133|Q0HA38|Q3UG20|Q5SUQ9|Q5SVQ0|Q5SXA9|Q5XJE5|Q60795|Q61288|Q61329|Q61501|Q63955|Q64373|Q6DI86|Q6IRT3|Q6ZPJ3|Q80TH2|Q80YT9|Q8BG15|Q8BGW1|Q8BIH0|Q8BIL2|Q8BIZ6|Q8BKT7|Q8BQ33|Q8B…
100	GO:0043170	macromolecule metabolic process	9.86e-06	0.001075	116	A0A140LI88|A2AR02|A2ARM1|A2AUC9|A2RSY6|A8VU90|B1AVY7|B1AY13|B2RQC6|E9QAM5|O08582|O35942|O55134|O70481|O88866|P05480|P08775|P09103|P09803|P11499|P15209|P18052|P20489|P23249|P27040|P28828|P40201|P41245|P48755|P59598|P70268|P70331|Q03142|Q04690|Q1EG27|Q3TEL6|Q3U214|Q3UG20|Q3UIZ8|Q5FWI3|Q5SPX3|Q5SSZ7|Q5SUQ9|Q5SVQ0|Q5SVT3|Q5VCS6|Q5XJE5|Q5XPT3|Q60795|Q61288|Q61501|Q61647|Q62130|Q62261|Q64267|Q6DI86|Q6I…
101	GO:0035315	hair cell differentiation	1.038e-05	0.001104	7	Q1EG27|Q63955|Q8C110|Q8C456|Q8VIM6|Q9ES64|Q9R0K7
102	GO:0044283	small molecule biosynthetic process	1.042e-05	0.001104	21	A2AKM2|B2RQC6|O88455|P20489|P42859|P48999|Q60991|Q61578|Q61647|Q71KT5|Q8C1A3|Q8R071|Q8VCF1|Q922D8|Q99N99|Q9CZW4|Q9D404|Q9EQG7|Q9JHU9|Q9JLJ5|Q9Z1B3
103	GO:0060322	head development	1.043e-05	0.001104	27	E9Q4F7|O08537|O88572|P05480|P14753|P15209|P42859|P49003|P97333|Q03267|Q04690|Q0HA38|Q0KK55|Q3V3N7|Q60857|Q61329|Q61501|Q6ZWQ0|Q8K0S5|Q91YM2|Q924A2|Q9CPW0|Q9D7G4|Q9ER74|Q9R0K7|Q9WV60|Q9Z1B3
104	GO:0009893	positive regulation of metabolic process	1.49e-05	0.001562	85	A0A140LI88|E9QAM5|G5E8Q8|O08537|O08582|O09000|O35942|O88572|P05480|P08775|P09803|P11499|P14211|P14753|P15209|P20489|P23249|P25799|P27040|P41245|P41971|P42859|P48755|P48999|P49003|P49660|P51682|P56546|P59598|P70331|P97333|P97459|P97742|Q03142|Q03267|Q07104|Q07133|Q0KK55|Q3UG20|Q3UJF0|Q5SUQ9|Q5SVQ0|Q5SVT3|Q5SXA9|Q5XJE5|Q60795|Q60857|Q61263|Q61288|Q61329|Q61501|Q63955|Q64373|Q6PFY9|Q80UP3|Q80W65|Q8B…
105	GO:0023057	negative regulation of signaling	1.644e-05	0.001707	41	A1A535|O08537|O70481|O88572|P05480|P09803|P14211|P35329|P41245|P42859|P49003|P49660|P59598|P70331|P97333|Q04690|Q07104|Q5SSZ7|Q5SXA9|Q60795|Q60857|Q60991|Q64018|Q64373|Q80TH2|Q80UP3|Q80W65|Q811D2|Q8BG15|Q8BKH7|Q8CGE9|Q8K3Z0|Q8VC30|Q8VI56|Q91YM2|Q91ZX7|Q9EPR5|Q9ER74|Q9WV08|Q9WV60|Q9WVB4
106	GO:0051050	positive regulation of transport	1.728e-05	0.001777	36	P05480|P06684|P09803|P14211|P15388|P20489|P30548|P41317|P42859|P48999|P49660|P51682|Q03142|Q3UHU5|Q60795|Q60857|Q62261|Q64373|Q80W65|Q80WE4|Q8BG15|Q8BH24|Q8K3Z0|Q8R090|Q8VCC8|Q8VEJ9|Q91ZX7|Q9CZW4|Q9CZW5|Q9JLV1|Q9R0K7|Q9R0N7|Q9WV08|Q9WV60|Q9Z1B3|Q9Z1W9
107	GO:0015833	peptide transport	1.746e-05	0.001779	40	A8VU90|P14211|P27040|P42859|Q0HA38|Q3V3N7|Q5SV85|Q62261|Q6IR37|Q6PD31|Q6PGL7|Q6ZWR4|Q78HU3|Q7TMK6|Q80TH2|Q8BKT7|Q8BMI3|Q8BMJ2|Q8BQM4|Q8BVL3|Q8BZ36|Q8C0S4|Q8C7Q4|Q8K3Z0|Q8R3L5|Q8VEJ9|Q91XC9|Q99MD9|Q99MI1|Q99NF8|Q9CQ85|Q9CZW5|Q9DBG7|Q9DCF9|Q9EPR5|Q9EST3|Q9QY81|Q9QYR6|Q9WV60|Q9Z1T1
108	GO:0010976	positive regulation of neuron projection development	1.771e-05	0.001787	18	O88398|O88572|P14753|P15209|P49003|P70206|P97333|Q04690|Q3TEL6|Q60795|Q6PD31|Q811U4|Q8R071|Q91YM2|Q91ZX7|Q9CXM0|Q9D7G4|Q9WV60
109	GO:0045184	establishment of protein localization	2.179e-05	0.002179	41	A8VU90|P14211|P27040|P42859|Q03267|Q0HA38|Q3V3N7|Q5SV85|Q62261|Q6IR37|Q6PD31|Q6PGL7|Q6ZWR4|Q78HU3|Q7TMK6|Q80TH2|Q8BKT7|Q8BMI3|Q8BMJ2|Q8BQM4|Q8BVL3|Q8BZ36|Q8C0S4|Q8C456|Q8C7Q4|Q8K3Z0|Q8VEJ9|Q91XC9|Q99MD9|Q99MI1|Q99NF8|Q9CQ85|Q9CZW5|Q9DBG7|Q9DCF9|Q9EPR5|Q9EST3|Q9QY81|Q9QYR6|Q9WV60|Q9Z1T1
110	GO:0040007	growth	2.316e-05	0.002295	21	E9Q4F7|O09000|O35465|O88455|O88572|P05480|P11499|P27040|P41317|P70206|P97333|Q5SUQ9|Q63955|Q64267|Q8C110|Q8VHI5|Q8VI56|Q9ER74|Q9R229|Q9WV60|Q9WVB4
111	GO:0015031	protein transport	2.382e-05	0.002335	39	A8VU90|P14211|P27040|P42859|Q0HA38|Q3V3N7|Q5SV85|Q62261|Q6IR37|Q6PD31|Q6PGL7|Q6ZWR4|Q78HU3|Q7TMK6|Q80TH2|Q8BKT7|Q8BMI3|Q8BMJ2|Q8BQM4|Q8BVL3|Q8BZ36|Q8C0S4|Q8C7Q4|Q8K3Z0|Q8VEJ9|Q91XC9|Q99MD9|Q99MI1|Q99NF8|Q9CQ85|Q9CZW5|Q9DBG7|Q9DCF9|Q9EPR5|Q9EST3|Q9QY81|Q9QYR6|Q9WV60|Q9Z1T1
112	GO:0002093	auditory receptor cell morphogenesis	2.399e-05	0.002335	5	Q1EG27|Q8C110|Q8C456|Q8VIM6|Q9R0K7
113	GO:0048646	anatomical structure formation involved in morphogenesis	2.483e-05	0.002396	32	A2AUC9|B1AVY7|O70373|O88572|P09803|P27040|P28828|P41971|P42859|P49003|P81067|P97333|Q07104|Q0KK55|Q3UIZ8|Q3V140|Q5FWI3|Q5XJE5|Q61288|Q62130|Q80UF4|Q80WE4|Q8VCC8|Q91YM2|Q922D8|Q922K7|Q9ER74|Q9R0K7|Q9R229|Q9WV08|Q9WV60|Q9Z2N8
114	GO:0032386	regulation of intracellular transport	2.518e-05	0.002407	17	P05480|P09803|P20489|Q04690|Q0HA38|Q3UHU5|Q62130|Q80W65|Q80WE4|Q8BG15|Q8BH24|Q8BKT7|Q8BZ36|Q8C7Q4|Q8VCC8|Q9JLV1|Q9WV60
115	GO:0042886	amide transport	2.627e-05	0.00249	40	A8VU90|P14211|P27040|P42859|Q0HA38|Q3V3N7|Q5SV85|Q62261|Q6IR37|Q6PD31|Q6PGL7|Q6ZWR4|Q78HU3|Q7TMK6|Q80TH2|Q8BKT7|Q8BMI3|Q8BMJ2|Q8BQM4|Q8BVL3|Q8BZ36|Q8C0S4|Q8C7Q4|Q8K3Z0|Q8R3L5|Q8VEJ9|Q91XC9|Q99MD9|Q99MI1|Q99NF8|Q9CQ85|Q9CZW5|Q9DBG7|Q9DCF9|Q9EPR5|Q9EST3|Q9QY81|Q9QYR6|Q9WV60|Q9Z1T1
116	GO:2000112	regulation of cellular macromolecule biosynthetic process	2.655e-05	0.002495	79	A2ARM1|E9QAM5|O08537|O09000|O35465|O35942|O88572|P05480|P09803|P11499|P14211|P23249|P25799|P27040|P41971|P48755|P49003|P50538|P56546|P59598|P70268|P70331|P81067|P97459|Q03142|Q03267|Q07104|Q07133|Q0HA38|Q3UBZ5|Q3UG20|Q5SUQ9|Q5SVQ0|Q5SXA9|Q5XJE5|Q60795|Q61263|Q61288|Q61329|Q61501|Q63955|Q6ZPJ3|Q80TH2|Q8BG15|Q8BGW1|Q8BIH0|Q8BIL2|Q8BIZ6|Q8BKT7|Q8BQ33|Q8BRN9|Q8BXP5|Q8C050|Q8C0R0|Q8C7Q4|Q8CFC2|Q8K1A6|…
117	GO:0072359	circulatory system development	2.757e-05	0.002551	32	G5E8Q8|O70373|O88455|O88572|P14753|P15209|P27040|P29533|P41245|P41971|P48755|P49003|P59598|P97333|Q04690|Q3UIZ8|Q4U4S6|Q5FWI3|Q61288|Q62130|Q8BVL3|Q8C456|Q8VCC8|Q91ZX7|Q922D8|Q9D2L6|Q9ER74|Q9QXS8|Q9R229|Q9WV08|Q9WV60|Q9WVB4
118	GO:0060429	epithelium development	2.761e-05	0.002551	35	O08537|O09000|O35465|O88572|P05480|P09803|P14753|P27040|P29533|P42859|P49003|P70206|P81067|P97333|Q03142|Q04690|Q07104|Q1EG27|Q60991|Q61001|Q61288|Q63955|Q80WE4|Q8C110|Q8C456|Q8C7Q4|Q8K1H1|Q8VCC8|Q8VI56|Q8VIM6|Q91YM2|Q922D8|Q9ER74|Q9ES64|Q9R0K7
119	GO:0022604	regulation of cell morphogenesis	2.871e-05	0.00263	22	A2APV2|P05480|P14211|P15209|P23249|P51682|P70206|P97333|Q0KK55|Q3TEL6|Q62468|Q6PD31|Q811U4|Q8C0T5|Q8CHT1|Q8R071|Q8VI56|Q91YM2|Q91ZX7|Q9CQC5|Q9CXM0|Q9WV60
120	GO:0060255	regulation of macromolecule metabolic process	2.954e-05	0.002683	120	A0A140LI88|A2ARM1|A8VU90|B1AVY7|E9QAM5|O08537|O08582|O09000|O35465|O35942|O70394|O88452|O88572|P05480|P08775|P09803|P11499|P14211|P14753|P15209|P20489|P23249|P25799|P27040|P41245|P41971|P42859|P48755|P49003|P49660|P50538|P51682|P56546|P59598|P70268|P70331|P81067|P97333|P97459|Q03142|Q03267|Q04690|Q07104|Q07133|Q0HA38|Q0KK55|Q14AE4|Q3UBZ5|Q3UG20|Q3UJF0|Q5SUQ9|Q5SVQ0|Q5SVT3|Q5SXA9|Q5XJE5|Q60795|Q60…
121	GO:0002065	columnar/cuboidal epithelial cell differentiation	3.139e-05	0.002828	10	P09803|P49003|Q1EG27|Q63955|Q8C110|Q8C456|Q8C7Q4|Q8VIM6|Q9ES64|Q9R0K7
122	GO:0010648	negative regulation of cell communication	3.346e-05	0.002989	40	A1A535|O08537|O70481|O88572|P05480|P09803|P14211|P35329|P41245|P42859|P49003|P49660|P59598|P70331|P97333|Q04690|Q07104|Q5SSZ7|Q5SXA9|Q60795|Q60857|Q60991|Q64018|Q64373|Q80TH2|Q80UP3|Q811D2|Q8BG15|Q8BKH7|Q8CGE9|Q8K3Z0|Q8VC30|Q8VI56|Q91YM2|Q91ZX7|Q9EPR5|Q9ER74|Q9WV08|Q9WV60|Q9WVB4
123	GO:0046825	regulation of protein export from nucleus	3.392e-05	0.003001	6	Q62130|Q8BG15|Q8BKT7|Q8VCC8|Q9JLV1|Q9WV60
124	GO:1901360	organic cyclic compound metabolic process	3.414e-05	0.003001	67	A0A140LI88|A2ARM1|A2RSY6|A8VU90|B2RQC6|E9Q649|E9QAM5|O08582|O88455|P08775|P11499|P23249|P35492|P42859|P48755|P51829|P59598|Q03142|Q3U5Q7|Q3UG20|Q5SUQ9|Q5SVT3|Q5VCS6|Q5XJE5|Q60795|Q60991|Q61263|Q61501|Q61578|Q64267|Q6DI86|Q6IRT3|Q6PFY9|Q71KT5|Q80W65|Q80YT9|Q811U4|Q8BGW1|Q8BIZ6|Q8BKT7|Q8BMJ2|Q8BQ33|Q8C1A3|Q8C2A2|Q8C726|Q8C7Q4|Q8C9B9|Q8CG47|Q8K368|Q8K4H1|Q8VC30|Q8VCF1|Q91X91|Q91ZX7|Q922D8|Q922K7|Q92…
125	GO:0051240	positive regulation of multicellular organismal process	3.715e-05	0.00324	53	O09000|O70394|O88398|O88572|P05480|P06684|P14211|P14753|P15209|P18052|P20489|P27040|P30548|P41245|P48999|P49003|P51682|P70206|P81067|P97333|Q03142|Q03267|Q04690|Q3TEL6|Q60795|Q61288|Q61501|Q61809|Q62261|Q62468|Q6DFY8|Q6PD31|Q80WE4|Q810B9|Q811U4|Q8BPK2|Q8C110|Q8K3Z0|Q8R071|Q8VCC8|Q91YM2|Q91ZP3|Q91ZX7|Q9CXM0|Q9D7G4|Q9ER74|Q9R229|Q9WV08|Q9WV60|Q9Z0M6|Q9Z1B3|Q9Z1T1|Tcf12
126	GO:0010556	regulation of macromolecule biosynthetic process	3.816e-05	0.003301	80	A2ARM1|E9QAM5|O08537|O09000|O35465|O35942|O88572|P05480|P09803|P11499|P14211|P20489|P23249|P25799|P27040|P41971|P48755|P49003|P50538|P56546|P59598|P70268|P70331|P81067|P97459|Q03142|Q03267|Q07104|Q07133|Q0HA38|Q3UBZ5|Q3UG20|Q5SUQ9|Q5SVQ0|Q5SXA9|Q5XJE5|Q60795|Q61263|Q61288|Q61329|Q61501|Q63955|Q6ZPJ3|Q80TH2|Q8BG15|Q8BGW1|Q8BIH0|Q8BIL2|Q8BIZ6|Q8BKT7|Q8BQ33|Q8BRN9|Q8BXP5|Q8C050|Q8C0R0|Q8C7Q4|Q8CFC2|…
127	GO:0030900	forebrain development	3.848e-05	0.003303	18	O88572|P05480|P15209|P42859|P97333|Q03267|Q04690|Q0HA38|Q3V3N7|Q61501|Q6ZWQ0|Q8K0S5|Q91YM2|Q9CPW0|Q9D7G4|Q9ER74|Q9WV60|Q9Z1B3
128	GO:0030029	actin filament-based process	4.143e-05	0.003528	22	A2APV2|A2AUC9|O70373|O88398|P05480|P14211|P26039|P97333|Q04690|Q3UIZ8|Q4U4S6|Q62468|Q6ZWQ0|Q8BKH7|Q8BPU7|Q8C0T5|Q8R071|Q91YM2|Q91ZP3|Q9ES64|Q9QY06|Q9R229
129	GO:0042490	mechanoreceptor differentiation	4.242e-05	0.003584	8	P15209|Q1EG27|Q63955|Q8C110|Q8C456|Q8VIM6|Q9ES64|Q9R0K7
130	GO:0048589	developmental growth	4.442e-05	0.003725	20	E9Q4F7|O09000|O35465|O88455|O88572|P11499|P27040|P41317|P70206|P97333|Q5SUQ9|Q63955|Q64267|Q8C110|Q8VHI5|Q8VI56|Q9ER74|Q9R229|Q9WV60|Q9WVB4
131	GO:1901564	organonitrogen compound metabolic process	4.615e-05	0.003792	99	A2AKM2|A2AR02|A2AUC9|B1AY13|B2RQC6|E9Q649|O08582|O35942|O70481|O88866|P05480|P09103|P09803|P15209|P18052|P20489|P27040|P28828|P29533|P35492|P41245|P42859|P51829|P59598|P70268|P70331|P97742|Q03142|Q04690|Q1EG27|Q3TEL6|Q3U214|Q3U5Q7|Q3UIZ8|Q5FWI3|Q5SPX3|Q5SSZ7|Q5SVQ0|Q5XJE5|Q5XPT3|Q60795|Q61288|Q61647|Q62130|Q62261|Q6IR37|Q6P7W0|Q6PFY9|Q6ZPJ3|Q6ZWR4|Q80UJ9|Q80W65|Q811L6|Q811U4|Q8BG15|Q8BGZ4|Q8BMJ2|…
132	GO:0006464	cellular protein modification process	4.634e-05	0.003792	60	A2AR02|A2AUC9|B1AY13|B2RQC6|O35942|O70481|O88866|P05480|P09103|P15209|P18052|P20489|P27040|P28828|P59598|P70268|P70331|Q03142|Q04690|Q1EG27|Q3TEL6|Q3U214|Q3UIZ8|Q5SSZ7|Q5SVQ0|Q5XJE5|Q5XPT3|Q60795|Q61288|Q62130|Q62261|Q6IR37|Q6P7W0|Q6PFY9|Q6ZPJ3|Q6ZWR4|Q80UJ9|Q811L6|Q8BG15|Q8BGZ4|Q8BW70|Q8BXQ2|Q8C050|Q8C0R0|Q8CID0|Q8K1J5|Q8R3B7|Q91VC4|Q922R5|Q99MI1|Q9CXR4|Q9DCN7|Q9JHU3|Q9JI67|Q9JJQ0|Q9JM95|Q9R229|…
133	GO:0036211	protein modification process	4.634e-05	0.003792	60	A2AR02|A2AUC9|B1AY13|B2RQC6|O35942|O70481|O88866|P05480|P09103|P15209|P18052|P20489|P27040|P28828|P59598|P70268|P70331|Q03142|Q04690|Q1EG27|Q3TEL6|Q3U214|Q3UIZ8|Q5SSZ7|Q5SVQ0|Q5XJE5|Q5XPT3|Q60795|Q61288|Q62130|Q62261|Q6IR37|Q6P7W0|Q6PFY9|Q6ZPJ3|Q6ZWR4|Q80UJ9|Q811L6|Q8BG15|Q8BGZ4|Q8BW70|Q8BXQ2|Q8C050|Q8C0R0|Q8CID0|Q8K1J5|Q8R3B7|Q91VC4|Q922R5|Q99MI1|Q9CXR4|Q9DCN7|Q9JHU3|Q9JI67|Q9JJQ0|Q9JM95|Q9R229|…
134	GO:0009968	negative regulation of signal transduction	4.662e-05	0.003792	37	A1A535|O08537|O70481|O88572|P05480|P09803|P14211|P35329|P41245|P42859|P49003|P49660|P59598|P70331|P97333|Q04690|Q07104|Q5SSZ7|Q5SXA9|Q60795|Q60991|Q64373|Q80TH2|Q80UP3|Q811D2|Q8BG15|Q8BKH7|Q8CGE9|Q8K3Z0|Q8VC30|Q8VI56|Q91YM2|Q91ZX7|Q9ER74|Q9WV08|Q9WV60|Q9WVB4
135	GO:0009719	response to endogenous stimulus	4.776e-05	0.003857	38	B1AVY7|B2RQC6|O08537|O09000|O70481|P05480|P09803|P15209|P18052|P25799|P27040|P29533|P30548|P42859|P49003|P49660|Q03142|Q07104|Q3TMP8|Q60857|Q61288|Q61329|Q61501|Q61647|Q62468|Q64018|Q64373|Q80W65|Q8BMJ2|Q8BWB6|Q8K3Z0|Q8VCC8|Q91ZP3|Q91ZX7|Q99N99|Q9R229|Q9WV60|Q9Z1B3
136	GO:0051049	regulation of transport	5.221e-05	0.004185	53	O70394|O88452|P05480|P06684|P09803|P14211|P15209|P15388|P20489|P30548|P35329|P41245|P41317|P42859|P48999|P49660|P51682|P97742|Q03142|Q04690|Q0HA38|Q3TMP8|Q3UHU5|Q60795|Q60857|Q62130|Q62261|Q64373|Q68ED2|Q80W65|Q80WE4|Q8BG15|Q8BH24|Q8BKT7|Q8BZ36|Q8C726|Q8C7Q4|Q8CFC2|Q8CHS7|Q8K3Z0|Q8R090|Q8VCC8|Q8VEJ9|Q91ZX7|Q9CZW4|Q9CZW5|Q9JLV1|Q9R0K7|Q9R0N7|Q9WV08|Q9WV60|Q9Z1B3|Q9Z1W9
137	GO:0046907	intracellular transport	5.504e-05	0.00438	36	A8VU90|B1AVY7|O88572|P14211|P42859|Q0HA38|Q3V3N7|Q64373|Q6IR37|Q6PD31|Q6ZPJ3|Q6ZWQ0|Q6ZWR4|Q78HU3|Q7TMK6|Q80TH2|Q8BKT7|Q8BMI3|Q8BMJ2|Q8BQM4|Q8BVL3|Q8C0S4|Q8K2L8|Q8VEJ9|Q91XC9|Q99MI1|Q99NF8|Q9CQ85|Q9CZW5|Q9DBG7|Q9DCF9|Q9EPR5|Q9QYR6|Q9R0N7|Q9WV60|Q9Z1T1
138	GO:1903047	mitotic cell cycle process	5.74e-05	0.004503	19	O35942|P42859|Q61501|Q61771|Q62172|Q62261|Q64373|Q80UP3|Q8BGZ4|Q8BQ33|Q8C0R0|Q8CG47|Q8CID0|Q8K2Z4|Q8K305|Q8VEJ9|Q99MD9|Q9ES64|Q9Z1B3
139	GO:0044089	positive regulation of cellular component biogenesis	5.742e-05	0.004503	21	A2AF47|P05480|P15209|P30548|P42859|P97333|Q03267|Q1EG27|Q3UIZ8|Q61809|Q62468|Q810B9|Q8C110|Q8VCC8|Q8VEJ9|Q91YM2|Q922Q2|Q9CQC5|Q9R229|Q9WV60|Q9Z0M6
140	GO:0000278	mitotic cell cycle	5.904e-05	0.004597	21	O35942|P42859|Q61501|Q61771|Q62172|Q62261|Q64373|Q6PFY9|Q6ZWR4|Q80UP3|Q8BGZ4|Q8BQ33|Q8C0R0|Q8CG47|Q8CID0|Q8K2Z4|Q8K305|Q8VEJ9|Q99MD9|Q9ES64|Q9Z1B3
141	GO:0051173	positive regulation of nitrogen compound metabolic process	6.042e-05	0.004671	74	A0A140LI88|E9QAM5|O08537|O08582|O09000|O35942|O88572|P05480|P08775|P09803|P11499|P14753|P15209|P20489|P23249|P25799|P27040|P41245|P41971|P48755|P49003|P49660|P56546|P59598|P70331|P97333|P97459|Q03142|Q03267|Q07104|Q07133|Q0KK55|Q3UG20|Q3UJF0|Q5SVQ0|Q5SVT3|Q5SXA9|Q5XJE5|Q60795|Q61263|Q61288|Q61329|Q61501|Q63955|Q64373|Q6PFY9|Q80W65|Q8BGW1|Q8BIL2|Q8BKH7|Q8BKT7|Q8BMI3|Q8C050|Q8C7Q4|Q8CFC2|Q8K368|Q8K…
142	GO:0032880	regulation of protein localization	6.381e-05	0.004883	34	O70394|P05480|P06684|P09803|P11499|P35329|P42859|P51682|P97742|Q04690|Q0HA38|Q3UHU5|Q5SVQ0|Q62130|Q62261|Q62468|Q64373|Q80WE4|Q8BG15|Q8BH24|Q8BKT7|Q8CFC2|Q8K2L8|Q8K3Z0|Q8VCC8|Q8VEJ9|Q8VI56|Q91ZX7|Q9CZW4|Q9CZW5|Q9JLV1|Q9QYR6|Q9R0N7|Q9WV60
143	GO:0032990	cell part morphogenesis	6.416e-05	0.004883	21	P11499|P28828|P70206|P97333|Q63955|Q64373|Q6PD31|Q80WE4|Q810B9|Q811U4|Q8C110|Q8K0S5|Q8VI56|Q91YM2|Q91ZX7|Q9CPW0|Q9QY06|Q9QYR6|Q9WTS5|Q9WV60|Q9WVB4
144	GO:0045596	negative regulation of cell differentiation	6.451e-05	0.004883	28	O09000|O88572|P14211|P41245|P51682|P59598|P81067|P97333|Q04690|Q07104|Q3UJF0|Q5XJE5|Q60795|Q60857|Q61288|Q61329|Q61501|Q811D2|Q8BKT7|Q8CHT1|Q8K0S5|Q8VI56|Q91VK4|Q91ZX7|Q9CZW5|Q9ER74|Q9EST3|Q9WV60
145	GO:0046822	regulation of nucleocytoplasmic transport	6.646e-05	0.004997	9	P09803|Q04690|Q62130|Q8BG15|Q8BKT7|Q8C7Q4|Q8VCC8|Q9JLV1|Q9WV60
146	GO:0060563	neuroepithelial cell differentiation	6.795e-05	0.005073	7	Q1EG27|Q63955|Q8C110|Q8C456|Q8VIM6|Q9ES64|Q9R0K7
147	GO:0030036	actin cytoskeleton organization	7.098e-05	0.005264	20	A2APV2|A2AUC9|O70373|O88398|P05480|P14211|P26039|P97333|Q04690|Q3UIZ8|Q4U4S6|Q62468|Q8BKH7|Q8BPU7|Q8C0T5|Q8R071|Q91YM2|Q91ZP3|Q9ES64|Q9R229
148	GO:0007018	microtubule-based movement	7.316e-05	0.005368	14	B1AVY7|P42859|Q0HA38|Q3V3N7|Q61771|Q6PD31|Q6X6Z7|Q6ZWQ0|Q80TF6|Q80WE4|Q8C0S4|Q8C6S9|Q9QYR6|Q9Z1T1
149	GO:0007417	central nervous system development	7.337e-05	0.005368	29	O08537|O88572|P05480|P11499|P14753|P15209|P42859|P49003|P97333|Q03267|Q04690|Q0HA38|Q0KK55|Q3V3N7|Q60857|Q61329|Q61501|Q6ZWQ0|Q8K0S5|Q8VHI5|Q91YM2|Q91ZX7|Q924A2|Q9CPW0|Q9D7G4|Q9ER74|Q9R0K7|Q9WV60|Q9Z1B3
150	GO:0051093	negative regulation of developmental process	7.516e-05	0.005462	34	O09000|O88452|O88572|P14211|P28828|P41245|P51682|P59598|P81067|P97333|Q04690|Q07104|Q3UJF0|Q5SXA9|Q5XJE5|Q60795|Q60857|Q61288|Q61329|Q61501|Q811D2|Q811U4|Q8BKT7|Q8CHT1|Q8K0S5|Q8VCC8|Q8VI56|Q91VK4|Q91VW9|Q91ZX7|Q9CZW5|Q9ER74|Q9EST3|Q9WV60
151	GO:0071495	cellular response to endogenous stimulus	7.641e-05	0.005516	33	B1AVY7|O08537|O09000|O70481|P05480|P09803|P15209|P18052|P25799|P27040|P29533|P42859|P49003|P49660|Q03142|Q07104|Q3TMP8|Q60857|Q61288|Q61501|Q61647|Q62468|Q64018|Q64373|Q80W65|Q8BMJ2|Q8K3Z0|Q8VCC8|Q91ZP3|Q91ZX7|Q9R229|Q9WV60|Q9Z1B3
152	GO:0060117	auditory receptor cell development	7.841e-05	0.005597	5	Q1EG27|Q8C110|Q8C456|Q8VIM6|Q9R0K7
153	GO:0007423	sensory organ development	7.858e-05	0.005597	23	O35465|O88572|P09803|P15209|P27040|P28828|P49003|P97333|Q03267|Q04690|Q07104|Q1EG27|Q61288|Q63955|Q8C110|Q8C456|Q8K1H1|Q8VIM6|Q91YM2|Q9ER74|Q9ES64|Q9JKQ4|Q9R0K7
154	GO:2000145	regulation of cell motility	7.907e-05	0.005597	31	O70394|P05480|P06684|P09803|P14211|P28828|P30548|P41245|P51682|P70206|P70268|P97333|Q04690|Q3V3N7|Q60795|Q61001|Q61288|Q61647|Q62468|Q6ZWQ0|Q80WE4|Q8BH53|Q8C456|Q8K3Z0|Q8VCC8|Q91VC4|Q91ZX7|Q9R229|Q9WV60|Q9Z1B3|Q9Z1W9
155	GO:0090596	sensory organ morphogenesis	7.962e-05	0.005599	15	O88572|P15209|P28828|Q03267|Q04690|Q1EG27|Q63955|Q8C110|Q8C456|Q8K1H1|Q8VIM6|Q9ER74|Q9ES64|Q9JKQ4|Q9R0K7
156	GO:0043523	regulation of neuron apoptotic process	8.592e-05	0.006004	14	O08537|P11499|P14753|P15209|P42859|P97333|Q04690|Q62172|Q64373|Q68ED2|Q6ZWR4|Q80W65|Q91ZX7|Q9WV60
157	GO:0022414	reproductive process	8.72e-05	0.006055	42	A0A140LI88|E9Q9F6|O08537|O09000|O35942|O55134|O88572|P05480|P09803|P11499|P14753|P15306|P29533|P30548|P41245|P42859|P48755|P49003|P61407|P70331|P97459|Q07133|Q3V140|Q3V3N7|Q5VCS6|Q60857|Q60991|Q64018|Q64373|Q6GQT1|Q6X6Z7|Q8BH53|Q8C6S9|Q8CG47|Q8CIZ8|Q8K1H1|Q8K2Z4|Q99N99|Q9D9Q6|Q9JMB7|Q9WVQ0|Q9Z1B3
158	GO:0000003	reproduction	8.854e-05	0.006084	42	A0A140LI88|E9Q9F6|O08537|O09000|O35942|O55134|O88572|P05480|P09803|P11499|P14753|P15306|P29533|P30548|P41245|P42859|P48755|P49003|P61407|P70331|P97459|Q07133|Q3V140|Q3V3N7|Q5VCS6|Q60857|Q60991|Q64018|Q64373|Q6GQT1|Q6X6Z7|Q8BH53|Q8C6S9|Q8CG47|Q8CIZ8|Q8K1H1|Q8K2Z4|Q99N99|Q9D9Q6|Q9JMB7|Q9WVQ0|Q9Z1B3
159	GO:0035295	tube development	8.874e-05	0.006084	31	G5E8Q8|O09000|O35465|O88455|O88572|P05480|P09803|P14753|P15209|P27040|P41971|P49003|P59598|P81067|P97333|Q03142|Q04690|Q5FWI3|Q5SSZ5|Q61001|Q61288|Q80UF4|Q80WE4|Q8VCC8|Q91YM2|Q91ZX7|Q922D8|Q924A2|Q9D2L6|Q9ER74|Q9WV08
160	GO:0030336	negative regulation of cell migration	8.939e-05	0.006091	14	O70394|P06684|P09803|P14211|P28828|P51682|Q04690|Q60795|Q61288|Q61647|Q91ZX7|Q9R229|Q9WV60|Q9Z1B3
161	GO:0002066	columnar/cuboidal epithelial cell development	9.983e-05	0.006721	7	P09803|P49003|Q1EG27|Q8C110|Q8C456|Q8VIM6|Q9R0K7
162	GO:0044281	small molecule metabolic process	9.988e-05	0.006721	42	A2AKM2|B2RQC6|O08582|O88455|P09103|P20489|P35492|P42859|P48999|P51829|P97324|P97742|Q03142|Q3U5Q7|Q5FWI3|Q60991|Q61263|Q61578|Q61647|Q71KT5|Q80W65|Q811U4|Q8BMJ2|Q8C1A3|Q8K4H1|Q8R071|Q8VC30|Q8VCF1|Q91X91|Q91ZP3|Q91ZX7|Q922D8|Q99J99|Q99N99|Q9CZW4|Q9D404|Q9DBA8|Q9EQG7|Q9JHU9|Q9JLJ5|Q9R0K7|Q9Z1B3
163	GO:0010769	regulation of cell morphogenesis involved in differentiation	0.0001088	0.007274	16	P14211|P15209|P51682|P70206|P97333|Q0KK55|Q6PD31|Q811U4|Q8C0T5|Q8CHT1|Q8R071|Q8VI56|Q91YM2|Q91ZX7|Q9CXM0|Q9WV60
164	GO:0006605	protein targeting	0.0001119	0.007394	12	Q6IR37|Q6PD31|Q6ZWR4|Q80TH2|Q8BMJ2|Q8VEJ9|Q91XC9|Q9CQ85|Q9CZW5|Q9DBG7|Q9DCF9|Q9Z1T1
165	GO:0016310	phosphorylation	0.0001119	0.007394	32	B2RQC6|O35942|O88866|P05480|P15209|P18052|P20489|P27040|P70268|P70331|Q03142|Q04690|Q1EG27|Q3U214|Q3U5Q7|Q3UIZ8|Q61288|Q62261|Q6P9N1|Q80UP3|Q811L6|Q8C050|Q8R071|Q8VC30|Q91VC4|Q91VD9|Q922Q2|Q99MI1|Q9JHU3|Q9R229|Q9WV60|Q9Z1W9
166	GO:0070925	organelle assembly	0.0001127	0.007402	24	A2ARM1|A2AUC9|O35942|O70373|O88398|Q3UIZ8|Q3V140|Q3V3N7|Q61001|Q61771|Q62468|Q6PFY9|Q6X6Z7|Q80TF6|Q8C456|Q8C6S9|Q8VEJ9|Q91YU8|Q922K7|Q99L00|Q9CZX2|Q9JLV1|Q9R0N7|Q9R229
167	GO:0022612	gland morphogenesis	0.0001134	0.007404	9	O08537|O09000|O88572|P05480|P09803|P70206|P97333|Q60991|Q61001
168	GO:0043009	chordate embryonic development	0.0001179	0.007649	28	E9Q4F7|G5E8Q8|O09000|O35465|O35942|O55134|O88572|P06684|P09803|P29533|P42859|P48755|P49003|P70331|Q04690|Q07104|Q61288|Q64373|Q80WE4|Q8BKT7|Q91YM2|Q922D8|Q922K7|Q99MD9|Q9D2L6|Q9ER74|Q9JI18|Q9Z2N8
169	GO:0034613	cellular protein localization	0.0001219	0.007862	40	A8VU90|O88572|P09803|P14211|P24063|P26039|P42859|P97333|Q0HA38|Q3V3N7|Q61001|Q62261|Q64267|Q6IR37|Q6P9N1|Q6PD31|Q6ZWQ0|Q6ZWR4|Q80TH2|Q80WE4|Q8BH24|Q8BKT7|Q8BMI3|Q8BMJ2|Q8BQM4|Q8BVL3|Q8C0S4|Q8VEJ9|Q8VI56|Q91XC9|Q99NF8|Q9CPW0|Q9CQ85|Q9CZW5|Q9DBG7|Q9DCF9|Q9EPR5|Q9QYR6|Q9WV60|Q9Z1T1
170	GO:0006547	histidine metabolic process	0.0001257	0.008025	3	P35492|Q922D8|Q9DBA8
171	GO:0010604	positive regulation of macromolecule metabolic process	0.0001259	0.008025	76	A0A140LI88|E9QAM5|O08537|O08582|O09000|O35942|O88572|P05480|P08775|P09803|P11499|P14211|P14753|P15209|P20489|P23249|P25799|P27040|P41245|P41971|P48755|P49003|P49660|P51682|P56546|P59598|P70331|P97333|P97459|Q03142|Q03267|Q07104|Q07133|Q0KK55|Q3UG20|Q3UJF0|Q5SUQ9|Q5SVQ0|Q5SVT3|Q5SXA9|Q5XJE5|Q60795|Q60857|Q61263|Q61288|Q61329|Q61501|Q63955|Q6PFY9|Q80W65|Q8BGW1|Q8BIL2|Q8BKH7|Q8BKT7|Q8BMI3|Q8C050|Q8C…
172	GO:0007507	heart development	0.0001335	0.008432	22	O70373|O88572|P14753|P27040|P29533|P41245|P49003|P59598|P97333|Q04690|Q3UIZ8|Q4U4S6|Q61288|Q8BVL3|Q91ZX7|Q922D8|Q9ER74|Q9QXS8|Q9R229|Q9WV08|Q9WV60|Q9WVB4
173	GO:0033157	regulation of intracellular protein transport	0.0001338	0.008432	12	P09803|Q04690|Q0HA38|Q3UHU5|Q62130|Q80WE4|Q8BG15|Q8BH24|Q8BKT7|Q8VCC8|Q9JLV1|Q9WV60
174	GO:0070727	cellular macromolecule localization	0.0001355	0.008492	40	A8VU90|O88572|P09803|P14211|P24063|P26039|P42859|P97333|Q0HA38|Q3V3N7|Q61001|Q62261|Q64267|Q6IR37|Q6P9N1|Q6PD31|Q6ZWQ0|Q6ZWR4|Q80TH2|Q80WE4|Q8BH24|Q8BKT7|Q8BMI3|Q8BMJ2|Q8BQM4|Q8BVL3|Q8C0S4|Q8VEJ9|Q8VI56|Q91XC9|Q99NF8|Q9CPW0|Q9CQ85|Q9CZW5|Q9DBG7|Q9DCF9|Q9EPR5|Q9QYR6|Q9WV60|Q9Z1T1
175	GO:0048878	chemical homeostasis	0.0001388	0.008645	34	G5E8Q8|O35149|O88452|O88572|P05480|P09803|P14753|P29533|P30548|P42859|P51682|Q03142|Q3TMP8|Q3UJF0|Q60991|Q61180|Q61263|Q6GQS1|Q80W65|Q811D2|Q8BH24|Q8BWB6|Q8C726|Q8C7Q4|Q8CFC2|Q8JZR6|Q8R1J1|Q91ZX7|Q923B6|Q9JLJ5|Q9R0K7|Q9WV08|Q9Z1B3|Q9Z1W9
176	GO:0007041	lysosomal transport	0.0001405	0.0087	8	Q6PD31|Q78HU3|Q7TMK6|Q80W65|Q8BMJ2|Q8VEJ9|Q91ZX7|Q9Z1T1
177	GO:0048871	multicellular organismal homeostasis	0.0001416	0.008723	15	E9Q4F7|G5E8Q8|P05480|P09803|P81067|Q3UJF0|Q3V3N7|Q61180|Q8BGW1|Q8C726|Q8K3Z0|Q9ES64|Q9JLJ5|Q9QYR6|Q9Z1W9
178	GO:0051271	negative regulation of cellular component movement	0.0001466	0.008877	15	O70394|P06684|P09803|P14211|P28828|P51682|P97333|Q04690|Q60795|Q61288|Q61647|Q91ZX7|Q9R229|Q9WV60|Q9Z1B3
179	GO:2000146	negative regulation of cell motility	0.000147	0.008877	14	O70394|P06684|P09803|P14211|P28828|P51682|Q04690|Q60795|Q61288|Q61647|Q91ZX7|Q9R229|Q9WV60|Q9Z1B3
180	GO:0051241	negative regulation of multicellular organismal process	0.0001473	0.008877	39	O70394|O88452|O88572|P11499|P14211|P15306|P25799|P27040|P28828|P41245|P51682|P51829|P81067|P97333|Q03142|Q04690|Q3UJF0|Q5SXA9|Q5XJE5|Q60795|Q60857|Q61288|Q64018|Q80TH2|Q80W65|Q811D2|Q8BKT7|Q8CHT1|Q8K0S5|Q8K3Z0|Q8VI56|Q91VK4|Q91ZX7|Q9CZW5|Q9ER74|Q9EST3|Q9R229|Q9WV60|Q9Z1W9
181	GO:0010562	positive regulation of phosphorus metabolic process	0.0001485	0.008877	34	G5E8Q8|O08537|P05480|P11499|P14753|P15209|P20489|P27040|P41245|P49003|P49660|P70331|P97333|Q03142|Q07104|Q0KK55|Q3UJF0|Q5SVT3|Q5SXA9|Q61288|Q64373|Q80UP3|Q8BKH7|Q8C050|Q8K3Z0|Q8VCC8|Q8VI56|Q91ZX7|Q9CZW4|Q9R229|Q9WV08|Q9WV60|Q9Z1B3|Q9Z1W9
182	GO:0045937	positive regulation of phosphate metabolic process	0.0001485	0.008877	34	G5E8Q8|O08537|P05480|P11499|P14753|P15209|P20489|P27040|P41245|P49003|P49660|P70331|P97333|Q03142|Q07104|Q0KK55|Q3UJF0|Q5SVT3|Q5SXA9|Q61288|Q64373|Q80UP3|Q8BKH7|Q8C050|Q8K3Z0|Q8VCC8|Q8VI56|Q91ZX7|Q9CZW4|Q9R229|Q9WV08|Q9WV60|Q9Z1B3|Q9Z1W9
183	GO:0040012	regulation of locomotion	0.0001492	0.008877	32	O70394|P05480|P06684|P09803|P14211|P28828|P30548|P41245|P51682|P70206|P70268|P97333|Q04690|Q3V3N7|Q60795|Q61001|Q61288|Q61647|Q62468|Q6ZWQ0|Q80WE4|Q8BH53|Q8C456|Q8K3Z0|Q8VCC8|Q8VEJ9|Q91VC4|Q91ZX7|Q9R229|Q9WV60|Q9Z1B3|Q9Z1W9
184	GO:0032801	receptor catabolic process	0.0001498	0.008877	4	B1AVY7|Q5SSZ7|Q78HU3|Q80W65
185	GO:0022607	cellular component assembly	0.0001508	0.008884	57	A2ARM1|A2AUC9|O35942|O70373|O88398|P05480|P09803|P11499|P14211|P15388|P26039|P41245|P97333|P97742|Q03267|Q07133|Q3TMP8|Q3UIZ8|Q3V140|Q3V3N7|Q5VCS6|Q60857|Q61001|Q61263|Q61647|Q61771|Q62261|Q62468|Q64018|Q6PFY9|Q6X6Z7|Q80TF6|Q8BH24|Q8C110|Q8C456|Q8C6S9|Q8CGK3|Q8CIZ8|Q8K2L8|Q8K3Z0|Q8VEJ9|Q8VI56|Q91X91|Q91YU8|Q922K7|Q923B6|Q99KN9|Q99L00|Q99MD9|Q99MI1|Q9CWQ3|Q9CZW4|Q9CZX2|Q9ES64|Q9JLV1|Q9R0N7|Q9R229
186	GO:0060491	regulation of cell projection assembly	0.0001572	0.00921	11	A2AF47|A2AUC9|P05480|P42859|P97333|Q1EG27|Q6ZWQ0|Q80UF4|Q8C456|Q91YM2|Q9CQC5
187	GO:0035556	intracellular signal transduction	0.0001598	0.009316	40	A2AF47|A6X8Z5|O88866|P05480|P15209|P20489|P29533|P51682|P51829|P70268|P70331|Q04690|Q0KK55|Q3TMP8|Q3U214|Q5SVQ0|Q61501|Q62172|Q64267|Q64373|Q6P6I6|Q6PFY9|Q6PGG2|Q80UP3|Q811L6|Q8BIZ6|Q8BKH7|Q8BPU7|Q8C050|Q8K3Z0|Q8VCC8|Q91VC4|Q99MI1|Q9CQC5|Q9QY06|Q9WTS5|Q9WV60|Q9Z0M6|Q9Z1B3|Q9Z1W9
188	GO:0009792	embryo development ending in birth or egg hatching	0.0001651	0.009572	28	E9Q4F7|G5E8Q8|O09000|O35465|O35942|O55134|O88572|P06684|P09803|P29533|P42859|P48755|P49003|P70331|Q04690|Q07104|Q61288|Q64373|Q80WE4|Q8BKT7|Q91YM2|Q922D8|Q922K7|Q99MD9|Q9D2L6|Q9ER74|Q9JI18|Q9Z2N8
189	GO:0060840	artery development	0.0001737	0.01002	8	G5E8Q8|P27040|P97333|Q04690|Q61288|Q8BVL3|Q91ZX7|Q9D2L6
190	GO:0051270	regulation of cellular component movement	0.0001777	0.0102	32	O70394|P05480|P06684|P09803|P14211|P28828|P30548|P41245|P51682|P70206|P70268|P97333|Q04690|Q0HA38|Q3V3N7|Q60795|Q61001|Q61288|Q61647|Q62468|Q6ZWQ0|Q80WE4|Q8BH53|Q8C456|Q8K3Z0|Q8VCC8|Q91VC4|Q91ZX7|Q9R229|Q9WV60|Q9Z1B3|Q9Z1W9
191	GO:0060113	inner ear receptor cell differentiation	0.0001843	0.01052	7	Q1EG27|Q63955|Q8C110|Q8C456|Q8VIM6|Q9ES64|Q9R0K7
192	GO:0048732	gland development	0.0001856	0.01054	18	O08537|O09000|O88572|P05480|P09803|P59598|P70206|P97333|Q03267|Q04690|Q5SUQ9|Q60991|Q61001|Q80W65|Q8CIZ8|Q91YM2|Q99J99|Q9R0K7
193	GO:0046827	positive regulation of protein export from nucleus	0.0001875	0.01059	4	Q8BG15|Q8VCC8|Q9JLV1|Q9WV60
194	GO:0035239	tube morphogenesis	0.0001906	0.01071	25	G5E8Q8|O09000|O88572|P05480|P09803|P14753|P15209|P27040|P41971|P49003|P81067|P97333|Q04690|Q5FWI3|Q61001|Q61288|Q80UF4|Q80WE4|Q8VCC8|Q91YM2|Q91ZX7|Q922D8|Q9D2L6|Q9ER74|Q9WV08
195	GO:0045935	positive regulation of nucleobase-containing compound metabolic process	0.000192	0.01074	48	A0A140LI88|E9QAM5|O08537|O08582|O09000|O35942|O88572|P05480|P08775|P09803|P11499|P23249|P25799|P41971|P48755|P49003|P56546|P59598|P97459|Q03142|Q03267|Q07133|Q3UG20|Q5SVQ0|Q5XJE5|Q60795|Q61288|Q61329|Q61501|Q63955|Q64373|Q8BGW1|Q8BIL2|Q8BKT7|Q8C050|Q8CFC2|Q8K3Z0|Q8R3B7|Q8VCC8|Q91VW9|Q91ZP3|Q922Q2|Q9ER74|Q9R229|Q9WV60|Q9Z1B3|Q9Z2U4|Tcf12
196	GO:0048666	neuron development	0.0002002	0.01113	28	O55106|P11499|P15209|P28828|P42859|P70206|P97333|Q1EG27|Q3V3N7|Q63955|Q6PD31|Q80WE4|Q810B9|Q8C110|Q8C456|Q8K0S5|Q8VI56|Q8VIM6|Q91YM2|Q91ZX7|Q9CPW0|Q9ES64|Q9JKQ4|Q9QYR6|Q9R0K7|Q9WTS5|Q9WV60|Q9WVB4
197	GO:0051252	regulation of RNA metabolic process	0.0002074	0.01148	72	E9QAM5|O08537|O08582|O09000|O35465|O88572|P05480|P08775|P09803|P14211|P23249|P25799|P27040|P41971|P48755|P49003|P50538|P56546|P59598|P70268|P70331|P81067|P97459|Q03267|Q07104|Q07133|Q0HA38|Q3UG20|Q5SVQ0|Q5SXA9|Q5XJE5|Q60795|Q61288|Q61329|Q61501|Q63955|Q6DI86|Q6ZPJ3|Q80TH2|Q80YT9|Q8BG15|Q8BGW1|Q8BIH0|Q8BIL2|Q8BIZ6|Q8BKT7|Q8BRN9|Q8BXP5|Q8C050|Q8C7Q4|Q8CFC2|Q8K1A6|Q8K3Z0|Q8R3B7|Q8VCC8|Q91VW9|Q91YM2|…
198	GO:0007610	behavior	0.0002195	0.01208	24	A2RSY6|E9Q649|O08537|O55106|P15209|P30548|P42859|P97459|P97742|Q04690|Q3V3N7|Q60857|Q60991|Q61137|Q64018|Q68ED2|Q8BH53|Q8C110|Q8C726|Q924A2|Q9CPW0|Q9QYR6|Q9R0K7|Q9Z1B3
199	GO:0051223	regulation of protein transport	0.0002205	0.01208	25	O70394|P05480|P06684|P09803|P35329|P51682|P97742|Q04690|Q0HA38|Q3UHU5|Q62130|Q62261|Q80WE4|Q8BG15|Q8BH24|Q8BKT7|Q8CFC2|Q8K3Z0|Q8VCC8|Q91ZX7|Q9CZW4|Q9CZW5|Q9JLV1|Q9R0N7|Q9WV60
200	GO:1901652	response to peptide	0.0002268	0.01236	15	B2RQC6|P05480|P18052|P25799|P29533|P41245|Q5SVQ0|Q80TH2|Q80W65|Q8K3Z0|Q91ZP3|Q91ZX7|Q99N99|Q9WV60|Q9Z1B3
201	GO:0120039	plasma membrane bounded cell projection morphogenesis	0.0002296	0.01245	19	P11499|P28828|P70206|P97333|Q63955|Q6PD31|Q80WE4|Q810B9|Q8C110|Q8K0S5|Q8VI56|Q91YM2|Q91ZX7|Q9CPW0|Q9QY06|Q9QYR6|Q9WTS5|Q9WV60|Q9WVB4
202	GO:0050896	response to stimulus	0.000236	0.01273	170	A2AF47|A2AJ76|A6X8Z5|A8VU90|B1AVY7|B1B213|B2RQC6|E9Q6X9|G5E8Q8|O08537|O09000|O35149|O35465|O55106|O70373|O70394|O70481|O88452|O88572|O88866|P01731|P05480|P06684|P07743|P09103|P09803|P11499|P14211|P14753|P15209|P15306|P18052|P20489|P21765|P24063|P25799|P26039|P27040|P28828|P29387|P29533|P30548|P35329|P41245|P41317|P41971|P42859|P48755|P48999|P49003|P49660|P51682|P51829|P56546|P59598|P70206|P70268|…
203	GO:0090066	regulation of anatomical structure size	0.0002426	0.01303	21	E9Q6X9|O08537|O88398|P11499|P28828|P30548|P48999|P51682|P97333|Q1EG27|Q60857|Q62261|Q62468|Q8BMJ2|Q8VCC8|Q91YM2|Q91ZX7|Q9CQC5|Q9ES64|Q9R0K7|Q9WV60
204	GO:0007017	microtubule-based process	0.0002465	0.01317	23	B1AVY7|E9Q309|O35942|P42859|Q0HA38|Q3UHU5|Q3V3N7|Q61771|Q62172|Q6PD31|Q6PFY9|Q6X6Z7|Q6ZWQ0|Q7TMK6|Q80TF6|Q80UF4|Q80WE4|Q8C0S4|Q8C6S9|Q99L00|Q9QYR6|Q9Z0Y1|Q9Z1T1
205	GO:0040013	negative regulation of locomotion	0.0002499	0.01329	15	O70394|P06684|P09803|P14211|P28828|P51682|P97333|Q04690|Q60795|Q61288|Q61647|Q91ZX7|Q9R229|Q9WV60|Q9Z1B3
206	GO:0009892	negative regulation of metabolic process	0.0002608	0.01375	67	A2ARM1|A8VU90|E9QAM5|O08537|O35465|O88452|O88572|P05480|P09803|P11499|P14211|P14753|P23249|P25799|P27040|P41245|P41971|P42859|P49003|P50538|P56546|P70268|P70331|P97459|Q03142|Q03267|Q04690|Q07133|Q14AE4|Q5SUQ9|Q5SVQ0|Q5SXA9|Q61288|Q61329|Q61501|Q6GQT1|Q6IRT3|Q7TQC7|Q80W65|Q811D2|Q8BGW1|Q8BIH0|Q8BIZ6|Q8BMI3|Q8BMJ2|Q8BRN9|Q8BXP5|Q8C050|Q8C7Q4|Q8CFC2|Q8K1A6|Q8VCC8|Q91VK4|Q91VW9|Q91YM2|Q91ZP3|Q924A2|…
207	GO:0042221	response to chemical	0.0002611	0.01375	85	B1AVY7|B2RQC6|O08537|O09000|O35149|O70481|O88452|O88572|P05480|P09103|P09803|P11499|P14211|P15209|P18052|P21765|P25799|P27040|P28828|P29533|P30548|P41245|P42859|P49003|P49660|P51682|P51829|P56546|P59598|P70206|P97333|Q03142|Q07104|Q3TMP8|Q3U5Q7|Q3UIZ8|Q3V3N7|Q5SVQ0|Q60795|Q60857|Q60991|Q61288|Q61329|Q61501|Q61647|Q62086|Q62172|Q62468|Q63955|Q64018|Q64267|Q64373|Q6DFY8|Q6GQS1|Q761V0|Q80TH2|Q80W65|…
208	GO:0048858	cell projection morphogenesis	0.000268	0.01405	19	P11499|P28828|P70206|P97333|Q63955|Q6PD31|Q80WE4|Q810B9|Q8C110|Q8K0S5|Q8VI56|Q91YM2|Q91ZX7|Q9CPW0|Q9QY06|Q9QYR6|Q9WTS5|Q9WV60|Q9WVB4
209	GO:0010605	negative regulation of macromolecule metabolic process	0.0002728	0.01423	62	A2ARM1|A8VU90|E9QAM5|O08537|O35465|O88452|O88572|P05480|P09803|P11499|P14211|P23249|P25799|P27040|P41245|P41971|P42859|P50538|P56546|P70268|P70331|P97459|Q03142|Q03267|Q04690|Q07133|Q14AE4|Q5SUQ9|Q5SVQ0|Q5SXA9|Q61288|Q61329|Q61501|Q6GQT1|Q6IRT3|Q80W65|Q811D2|Q8BGW1|Q8BIH0|Q8BIZ6|Q8BMI3|Q8BRN9|Q8BXP5|Q8C050|Q8C7Q4|Q8CFC2|Q8K1A6|Q91VK4|Q91VW9|Q91YM2|Q91ZP3|Q924A2|Q9ER74|Q9EST3|Q9JLV1|Q9JMB7|Q9QY31|…
210	GO:0006468	protein phosphorylation	0.000276	0.0143	25	B2RQC6|O35942|O88866|P05480|P15209|P18052|P20489|P27040|P70268|P70331|Q03142|Q04690|Q1EG27|Q3U214|Q3UIZ8|Q61288|Q62261|Q811L6|Q8C050|Q91VC4|Q99MI1|Q9JHU3|Q9R229|Q9WV60|Q9Z1W9
211	GO:0031175	neuron projection development	0.0002769	0.0143	24	O55106|P11499|P28828|P70206|P97333|Q1EG27|Q3V3N7|Q63955|Q6PD31|Q80WE4|Q810B9|Q8C110|Q8K0S5|Q8VI56|Q8VIM6|Q91YM2|Q91ZX7|Q9CPW0|Q9ES64|Q9QYR6|Q9R0K7|Q9WTS5|Q9WV60|Q9WVB4
212	GO:1901615	organic hydroxy compound metabolic process	0.0002875	0.01473	17	E9Q649|O88455|P42859|Q03142|Q60991|Q61263|Q61578|Q71KT5|Q80W65|Q8C726|Q8R071|Q8VC30|Q91ZX7|Q99N99|Q9JHU9|Q9R0K7|Q9Z1B3
213	GO:0051674	localization of cell	0.0002892	0.01473	30	E9Q9F6|O08537|O88572|P05480|P15209|P29533|P49660|P51682|P70268|P97333|Q03142|Q07133|Q3V3N7|Q5SSZ5|Q5SXA9|Q60991|Q61001|Q61137|Q61288|Q62468|Q6X6Z7|Q6ZWQ0|Q80UF4|Q8BPU7|Q8C456|Q8C6S9|Q8K3V1|Q91YM2|Q9QY06|Q9WV60
214	GO:0048870	cell motility	0.0002892	0.01473	30	E9Q9F6|O08537|O88572|P05480|P15209|P29533|P49660|P51682|P70268|P97333|Q03142|Q07133|Q3V3N7|Q5SSZ5|Q5SXA9|Q60991|Q61001|Q61137|Q61288|Q62468|Q6X6Z7|Q6ZWQ0|Q80UF4|Q8BPU7|Q8C456|Q8C6S9|Q8K3V1|Q91YM2|Q9QY06|Q9WV60
215	GO:0044267	cellular protein metabolic process	0.0002915	0.01478	69	A2AR02|A2AUC9|B1AY13|B2RQC6|O08582|O35942|O70481|O88866|P05480|P09103|P15209|P18052|P20489|P27040|P28828|P59598|P70268|P70331|Q03142|Q04690|Q1EG27|Q3TEL6|Q3U214|Q3UIZ8|Q5SPX3|Q5SSZ7|Q5SVQ0|Q5XJE5|Q5XPT3|Q60795|Q61288|Q62130|Q62261|Q6IR37|Q6P7W0|Q6PFY9|Q6ZPJ3|Q6ZWR4|Q80UJ9|Q80W65|Q811L6|Q8BG15|Q8BGZ4|Q8BMJ2|Q8BW70|Q8BXQ2|Q8C050|Q8C0R0|Q8C7Q4|Q8CGK3|Q8CID0|Q8K1J5|Q8R3B7|Q8VEJ9|Q91VC4|Q91YQ7|Q922R5|…
216	GO:0098597	observational learning	0.0002948	0.01481	3	P42859|Q04690|Q9CPW0
217	GO:0021562	vestibulocochlear nerve development	0.0002948	0.01481	3	P97333|Q63955|Q8C110
218	GO:0060119	inner ear receptor cell development	0.0003104	0.01552	6	Q1EG27|Q8C110|Q8C456|Q8VIM6|Q9ES64|Q9R0K7
219	GO:0021987	cerebral cortex development	0.0003141	0.01564	8	O88572|P15209|P97333|Q04690|Q3V3N7|Q6ZWQ0|Q9WV60|Q9Z1B3
220	GO:0044085	cellular component biogenesis	0.0003228	0.01599	60	A2ARM1|A2AUC9|O35942|O70373|O88398|P05480|P09803|P11499|P14211|P15388|P26039|P41245|P97333|P97742|Q03267|Q07133|Q3TMP8|Q3UIZ8|Q3V140|Q3V3N7|Q5VCS6|Q60857|Q61001|Q61263|Q61647|Q61771|Q62261|Q62468|Q64018|Q6PFY9|Q6X6Z7|Q80TF6|Q8BH24|Q8BQM4|Q8C110|Q8C456|Q8C6S9|Q8CGK3|Q8CIZ8|Q8K2L8|Q8K3Z0|Q8VEJ9|Q8VI56|Q91X91|Q91XC9|Q91YU8|Q922K7|Q922Q2|Q923B6|Q99KN9|Q99L00|Q99MD9|Q99MI1|Q9CWQ3|Q9CZW4|Q9CZX2|Q9ES64|…
221	GO:0006357	regulation of transcription by RNA polymerase II	0.0003323	0.01633	51	E9QAM5|O08537|O09000|O35465|O88572|P14211|P25799|P27040|P41971|P48755|P49003|P50538|P56546|P59598|P70268|P70331|P97459|Q03267|Q07104|Q0HA38|Q5SVQ0|Q5SXA9|Q5XJE5|Q60795|Q61288|Q61329|Q61501|Q63955|Q6ZPJ3|Q8BG15|Q8BIH0|Q8BRN9|Q8BXP5|Q8C050|Q8CFC2|Q8K1A6|Q8K3Z0|Q8R3B7|Q8VCC8|Q91VW9|Q91YM2|Q91ZP3|Q924A2|Q9ER74|Q9JLV1|Q9QY31|Q9R229|Q9WV60|Q9Z2N8|Q9Z2U4|Tcf12
222	GO:0046394	carboxylic acid biosynthetic process	0.0003326	0.01633	12	A2AKM2|B2RQC6|P20489|P42859|P48999|Q60991|Q61647|Q8C1A3|Q922D8|Q9CZW4|Q9D404|Q9JLJ5
223	GO:0090100	positive regulation of transmembrane receptor protein serine/threonine kinase signaling pathway	0.0003342	0.01634	8	O35465|P11499|P27040|P49003|Q07104|Q61288|Q6ZPJ3|Q9R229
224	GO:0001890	placenta development	0.0003368	0.01639	10	O09000|O55134|P09803|P11499|P14753|P29533|P48755|P49003|P70331|Q8CIZ8
225	GO:0031328	positive regulation of cellular biosynthetic process	0.0003388	0.01641	49	E9QAM5|G5E8Q8|O08537|O09000|O35942|O88572|P05480|P09803|P11499|P20489|P25799|P41971|P48755|P49003|P56546|P59598|P97459|Q03142|Q03267|Q07133|Q3UG20|Q5SUQ9|Q5SVQ0|Q5XJE5|Q60795|Q61263|Q61288|Q61329|Q61501|Q63955|Q64373|Q8BIL2|Q8BKT7|Q8C050|Q8C7Q4|Q8CFC2|Q8K3Z0|Q8R3B7|Q8VCC8|Q91VW9|Q91ZP3|Q922R5|Q9CZW4|Q9ER74|Q9R229|Q9WV60|Q9Z1B3|Q9Z2U4|Tcf12
226	GO:0010996	response to auditory stimulus	0.000341	0.01645	4	P30548|P42859|Q8C110|Q9CPW0
227	GO:0016053	organic acid biosynthetic process	0.0003456	0.0166	12	A2AKM2|B2RQC6|P20489|P42859|P48999|Q60991|Q61647|Q8C1A3|Q922D8|Q9CZW4|Q9D404|Q9JLJ5
228	GO:0006886	intracellular protein transport	0.0003503	0.01675	25	A8VU90|P14211|Q0HA38|Q3V3N7|Q6IR37|Q6PD31|Q6ZWR4|Q80TH2|Q8BKT7|Q8BMI3|Q8BMJ2|Q8BQM4|Q8BVL3|Q8C0S4|Q8VEJ9|Q91XC9|Q99NF8|Q9CQ85|Q9CZW5|Q9DBG7|Q9DCF9|Q9EPR5|Q9QYR6|Q9WV60|Q9Z1T1
229	GO:0043010	camera-type eye development	0.0003531	0.01676	15	O35465|O88572|P15209|P27040|P28828|P97333|Q03267|Q04690|Q61288|Q8C110|Q8C456|Q8K1H1|Q91YM2|Q9ES64|Q9JKQ4
230	GO:0031401	positive regulation of protein modification process	0.0003537	0.01676	35	O08537|P05480|P11499|P14753|P15209|P20489|P27040|P41245|P49003|P49660|P70331|P97333|Q03142|Q07104|Q0KK55|Q3UG20|Q3UJF0|Q5SVQ0|Q5SVT3|Q5SXA9|Q61288|Q6PFY9|Q8BKH7|Q8C050|Q8K368|Q8K3Z0|Q8VCC8|Q8VI56|Q91ZP3|Q91ZX7|Q9R229|Q9WV08|Q9WV60|Q9Z1B3|Q9Z1W9
231	GO:0007166	cell surface receptor signaling pathway	0.0003849	0.01816	48	B1AVY7|G5E8Q8|O35465|O55106|O70373|O88572|P01731|P05480|P15209|P18052|P20489|P24063|P26039|P27040|P35329|P49003|P70206|P97333|Q03142|Q04690|Q07104|Q0HA38|Q5SSZ7|Q5XJE5|Q61001|Q61288|Q62261|Q62468|Q64018|Q64373|Q68ED2|Q8C050|Q8C0T5|Q8C456|Q8CHT1|Q8R4V4|Q8VI56|Q91VC4|Q91YM2|Q9D2L6|Q9JLV1|Q9QY06|Q9R229|Q9WV60|Q9WVB4|Q9Z0M6|Q9Z1B3|Q9Z1W9
232	GO:0030334	regulation of cell migration	0.0003947	0.01855	28	O70394|P05480|P06684|P09803|P14211|P28828|P30548|P41245|P51682|P70206|P97333|Q04690|Q60795|Q61001|Q61288|Q61647|Q62468|Q6ZWQ0|Q80WE4|Q8C456|Q8K3Z0|Q8VCC8|Q91VC4|Q91ZX7|Q9R229|Q9WV60|Q9Z1B3|Q9Z1W9
233	GO:0050770	regulation of axonogenesis	0.0003988	0.01866	11	P15209|P51682|P70206|P97333|Q6PD31|Q8C0T5|Q8VI56|Q91YM2|Q91ZX7|Q9CXM0|Q9WV60
234	GO:0071417	cellular response to organonitrogen compound	0.0004083	0.01902	20	O70481|P05480|P09803|P15209|P18052|P25799|P29533|P42859|Q3TMP8|Q60857|Q64018|Q64373|Q80W65|Q8BMJ2|Q8K3Z0|Q8VCC8|Q91ZP3|Q91ZX7|Q9WV60|Q9Z1B3
235	GO:0071310	cellular response to organic substance	0.0004101	0.01902	53	B1AVY7|O08537|O09000|O70481|O88452|O88572|P05480|P09103|P09803|P11499|P14211|P15209|P18052|P25799|P27040|P29533|P42859|P49003|P49660|P51829|P56546|P97333|Q03142|Q07104|Q3TMP8|Q3U5Q7|Q3UIZ8|Q60795|Q60857|Q61288|Q61501|Q61647|Q62468|Q64018|Q64373|Q6DFY8|Q80TH2|Q80W65|Q8BMJ2|Q8BPK2|Q8C050|Q8C7Q4|Q8K3Z0|Q8VCC8|Q91VC4|Q91ZP3|Q91ZX7|Q9D9Q6|Q9JLV1|Q9R229|Q9WV60|Q9Z1B3|Q9Z1W9
236	GO:1902115	regulation of organelle assembly	0.0004155	0.01903	11	A2ARM1|P05480|P42859|Q3UIZ8|Q6P7W0|Q6ZWQ0|Q80UF4|Q8C0T5|Q8K2L8|Q91YM2|Q9R229
237	GO:0052803	imidazole-containing compound metabolic process	0.0004162	0.01903	3	P35492|Q922D8|Q9DBA8
238	GO:0006837	serotonin transport	0.0004162	0.01903	3	P20489|Q60857|Q8R090
239	GO:0070201	regulation of establishment of protein localization	0.0004171	0.01903	25	O70394|P05480|P06684|P09803|P35329|P51682|P97742|Q04690|Q0HA38|Q3UHU5|Q62130|Q62261|Q80WE4|Q8BG15|Q8BH24|Q8BKT7|Q8CFC2|Q8K3Z0|Q8VCC8|Q91ZX7|Q9CZW4|Q9CZW5|Q9JLV1|Q9R0N7|Q9WV60
240	GO:0015850	organic hydroxy compound transport	0.0004255	0.01933	8	O88572|P20489|Q60857|Q61263|Q62172|Q8R090|Q8VEJ9|Q9R0N7
241	GO:0001934	positive regulation of protein phosphorylation	0.0004273	0.01933	30	O08537|P05480|P11499|P14753|P15209|P20489|P27040|P41245|P49003|P49660|P70331|P97333|Q03142|Q07104|Q0KK55|Q3UJF0|Q5SVT3|Q5SXA9|Q61288|Q8BKH7|Q8C050|Q8K3Z0|Q8VCC8|Q8VI56|Q91ZX7|Q9R229|Q9WV08|Q9WV60|Q9Z1B3|Q9Z1W9
242	GO:0070887	cellular response to chemical stimulus	0.0004372	0.01969	63	B1AVY7|O08537|O09000|O70481|O88452|O88572|P05480|P09103|P09803|P11499|P14211|P15209|P18052|P21765|P25799|P27040|P29533|P41245|P42859|P49003|P49660|P51682|P51829|P56546|P97333|Q03142|Q07104|Q3TMP8|Q3U5Q7|Q3UIZ8|Q60795|Q60857|Q60991|Q61288|Q61501|Q61647|Q62468|Q64018|Q64373|Q6DFY8|Q6GQS1|Q80TH2|Q80W65|Q80YT9|Q8BMJ2|Q8BPK2|Q8C050|Q8C7Q4|Q8CGK3|Q8K3Z0|Q8VCC8|Q91VC4|Q91ZP3|Q91ZX7|Q9D9Q6|Q9JIM3|Q9JLV1|…
243	GO:0031324	negative regulation of cellular metabolic process	0.0004394	0.01971	59	A2ARM1|A8VU90|O08537|O35465|O88572|P05480|P09803|P11499|P14211|P14753|P23249|P25799|P27040|P41245|P41971|P42859|P49003|P50538|P56546|P70268|P70331|P97459|Q03267|Q04690|Q07133|Q14AE4|Q5SUQ9|Q5SVQ0|Q5SXA9|Q61288|Q61329|Q61501|Q6GQT1|Q6IRT3|Q7TQC7|Q80W65|Q811D2|Q8BGW1|Q8BIH0|Q8BMI3|Q8BMJ2|Q8BRN9|Q8BXP5|Q8C050|Q8C7Q4|Q8K1A6|Q91VK4|Q91VW9|Q91YM2|Q91ZP3|Q924A2|Q9ER74|Q9EST3|Q9JLV1|Q9QY31|Q9QYR6|Q9WV60|…
244	GO:0007613	memory	0.000445	0.01983	9	P15209|P30548|Q60857|Q60991|Q68ED2|Q8C726|Q924A2|Q9QYR6|Q9Z1B3
245	GO:0001654	eye development	0.0004457	0.01983	16	O35465|O88572|P15209|P27040|P28828|P97333|Q03267|Q04690|Q07104|Q61288|Q8C110|Q8C456|Q8K1H1|Q91YM2|Q9ES64|Q9JKQ4
246	GO:0051172	negative regulation of nitrogen compound metabolic process	0.0004646	0.02059	55	A2ARM1|A8VU90|O08537|O35465|O88572|P05480|P09803|P11499|P14211|P14753|P23249|P25799|P27040|P41245|P41971|P42859|P50538|P56546|P70268|P70331|P97459|Q03267|Q04690|Q07133|Q14AE4|Q5SUQ9|Q5SVQ0|Q5SXA9|Q61288|Q61329|Q61501|Q6GQT1|Q6IRT3|Q811D2|Q8BGW1|Q8BIH0|Q8BMI3|Q8BRN9|Q8BXP5|Q8C050|Q8C7Q4|Q8K1A6|Q91VK4|Q91VW9|Q91YM2|Q91ZP3|Q924A2|Q9ER74|Q9EST3|Q9JLV1|Q9QY31|Q9QYR6|Q9WV60|Q9Z1B3|Q9Z1W9
247	GO:0042327	positive regulation of phosphorylation	0.0004761	0.02101	31	O08537|P05480|P11499|P14753|P15209|P20489|P27040|P41245|P49003|P49660|P70331|P97333|Q03142|Q07104|Q0KK55|Q3UJF0|Q5SVT3|Q5SXA9|Q61288|Q80UP3|Q8BKH7|Q8C050|Q8K3Z0|Q8VCC8|Q8VI56|Q91ZX7|Q9R229|Q9WV08|Q9WV60|Q9Z1B3|Q9Z1W9
248	GO:0046483	heterocycle metabolic process	0.0004826	0.02121	57	A0A140LI88|A2ARM1|A2RSY6|A8VU90|B2RQC6|E9QAM5|O08582|P08775|P11499|P23249|P35492|P42859|P48755|P51829|P59598|Q3U5Q7|Q3UG20|Q5SUQ9|Q5SVT3|Q5VCS6|Q5XJE5|Q60795|Q61501|Q64267|Q6DI86|Q6IRT3|Q6PFY9|Q80YT9|Q811U4|Q8BGW1|Q8BIZ6|Q8BKT7|Q8BMJ2|Q8BQ33|Q8C1A3|Q8C2A2|Q8C726|Q8C7Q4|Q8C9B9|Q8CG47|Q8K368|Q8K4H1|Q8VC30|Q8VCF1|Q91X91|Q922D8|Q922K7|Q922Q2|Q9D404|Q9DBA8|Q9EQG7|Q9JIM3|Q9JMB7|Q9R0K7|Q9WV60|Q9Z1B3|Q9Z…
249	GO:0150063	visual system development	0.0004844	0.02121	16	O35465|O88572|P15209|P27040|P28828|P97333|Q03267|Q04690|Q07104|Q61288|Q8C110|Q8C456|Q8K1H1|Q91YM2|Q9ES64|Q9JKQ4
250	GO:0090087	regulation of peptide transport	0.0004949	0.02158	25	O70394|P05480|P06684|P09803|P35329|P51682|P97742|Q04690|Q0HA38|Q3UHU5|Q62130|Q62261|Q80WE4|Q8BG15|Q8BH24|Q8BKT7|Q8CFC2|Q8K3Z0|Q8VCC8|Q91ZX7|Q9CZW4|Q9CZW5|Q9JLV1|Q9R0N7|Q9WV60
251	GO:0010468	regulation of gene expression	0.0005058	0.02197	85	A2ARM1|E9QAM5|O08537|O08582|O09000|O35465|O88452|O88572|P05480|P08775|P09803|P14211|P15209|P23249|P25799|P27040|P41971|P42859|P48755|P49003|P50538|P51682|P56546|P59598|P70268|P70331|P81067|P97459|Q03142|Q03267|Q04690|Q07104|Q07133|Q0HA38|Q3UBZ5|Q3UG20|Q5SVQ0|Q5SXA9|Q5XJE5|Q60795|Q60857|Q61288|Q61329|Q61501|Q63955|Q6DI86|Q6ZPJ3|Q80TH2|Q80YT9|Q8BG15|Q8BGW1|Q8BIH0|Q8BIL2|Q8BIZ6|Q8BKT7|Q8BRN9|Q8BXP5|…
252	GO:0048729	tissue morphogenesis	0.0005152	0.02229	22	E9Q649|O08537|O09000|O88572|P05480|P14753|P41317|P42859|P49003|P70206|P81067|P97333|Q4U4S6|Q60991|Q61001|Q61288|Q80WE4|Q8VHI5|Q91YM2|Q922D8|Q9ER74|Q9R229
253	GO:0048880	sensory system development	0.000526	0.02266	16	O35465|O88572|P15209|P27040|P28828|P97333|Q03267|Q04690|Q07104|Q61288|Q8C110|Q8C456|Q8K1H1|Q91YM2|Q9ES64|Q9JKQ4
254	GO:0009891	positive regulation of biosynthetic process	0.0005473	0.02349	49	E9QAM5|G5E8Q8|O08537|O09000|O35942|O88572|P05480|P09803|P11499|P20489|P25799|P41971|P48755|P49003|P56546|P59598|P97459|Q03142|Q03267|Q07133|Q3UG20|Q5SUQ9|Q5SVQ0|Q5XJE5|Q60795|Q61263|Q61288|Q61329|Q61501|Q63955|Q64373|Q8BIL2|Q8BKT7|Q8C050|Q8C7Q4|Q8CFC2|Q8K3Z0|Q8R3B7|Q8VCC8|Q91VW9|Q91ZP3|Q922R5|Q9CZW4|Q9ER74|Q9R229|Q9WV60|Q9Z1B3|Q9Z2U4|Tcf12
255	GO:0009612	response to mechanical stimulus	0.0005536	0.02365	10	P25799|P30548|P42859|Q8C110|Q8VIM6|Q9CPW0|Q9JLG4|Q9JLV1|Q9R0K7|Q9WV60
256	GO:0048812	neuron projection morphogenesis	0.0005571	0.02365	18	P11499|P28828|P70206|P97333|Q63955|Q6PD31|Q80WE4|Q810B9|Q8C110|Q8K0S5|Q8VI56|Q91YM2|Q91ZX7|Q9CPW0|Q9QYR6|Q9WTS5|Q9WV60|Q9WVB4
257	GO:0033365	protein localization to organelle	0.0005576	0.02365	21	P14211|P42859|P97333|Q0HA38|Q3V3N7|Q64267|Q6ZWQ0|Q6ZWR4|Q80WE4|Q8BMI3|Q8BMJ2|Q8BQM4|Q8C0S4|Q8VEJ9|Q91XC9|Q9CQ85|Q9CZW5|Q9DBG7|Q9DCF9|Q9WV60|Q9Z1T1
258	GO:0051254	positive regulation of RNA metabolic process	0.0006026	0.02539	43	E9QAM5|O08537|O08582|O09000|O88572|P05480|P08775|P09803|P23249|P25799|P41971|P48755|P49003|P56546|P59598|P97459|Q03267|Q07133|Q3UG20|Q5SVQ0|Q5XJE5|Q60795|Q61288|Q61329|Q61501|Q63955|Q8BGW1|Q8BIL2|Q8BKT7|Q8C050|Q8CFC2|Q8K3Z0|Q8R3B7|Q8VCC8|Q91VW9|Q91ZP3|Q922Q2|Q9ER74|Q9R229|Q9WV60|Q9Z1B3|Q9Z2U4|Tcf12
259	GO:0120032	regulation of plasma membrane bounded cell projection assembly	0.0006033	0.02539	10	A2AF47|A2AUC9|P42859|P97333|Q1EG27|Q6ZWQ0|Q80UF4|Q8C456|Q91YM2|Q9CQC5
260	GO:0032535	regulation of cellular component size	0.0006184	0.02593	16	E9Q6X9|O88398|P11499|P51682|P97333|Q1EG27|Q62261|Q62468|Q8BMJ2|Q8VCC8|Q91YM2|Q91ZX7|Q9CQC5|Q9ES64|Q9R0K7|Q9WV60
261	GO:1901699	cellular response to nitrogen compound	0.0006602	0.02757	21	O70481|P05480|P09803|P15209|P18052|P25799|P29533|P42859|Q3TMP8|Q60857|Q64018|Q64373|Q80W65|Q8BMJ2|Q8BPK2|Q8K3Z0|Q8VCC8|Q91ZP3|Q91ZX7|Q9WV60|Q9Z1B3
262	GO:1902652	secondary alcohol metabolic process	0.0006686	0.02782	8	O88455|Q03142|Q60991|Q61263|Q61578|Q71KT5|Q80W65|Q91ZX7
263	GO:0010770	positive regulation of cell morphogenesis involved in differentiation	0.0006848	0.02838	10	P14211|P15209|P70206|P97333|Q6PD31|Q811U4|Q8R071|Q91ZX7|Q9CXM0|Q9WV60
264	GO:0009967	positive regulation of signal transduction	0.000716	0.02929	40	O08537|O09000|O35465|P01731|P05480|P11499|P14211|P14753|P15209|P20489|P24063|P25799|P27040|P41245|P42859|P49003|P49660|P56546|P59598|P70331|P97333|Q03142|Q04690|Q07104|Q3UJF0|Q5SXA9|Q61288|Q62172|Q6ZPJ3|Q8BMJ2|Q8BPK2|Q8K3Z0|Q91VK4|Q91ZX7|Q9ER74|Q9JMD3|Q9R229|Q9WV60|Q9Z1B3|Q9Z1W9
265	GO:0044403	symbiotic process	0.000719	0.02929	11	P11499|P14753|P29533|P40201|P41245|P41317|P51682|Q64373|Q78HU3|Q8BKT7|Q8VEJ9
266	GO:1905335	regulation of aggrephagy	0.0007202	0.02929	2	P42859|Q9JLV1
267	GO:0090234	regulation of kinetochore assembly	0.0007202	0.02929	2	Q6P7W0|Q8K2L8
268	GO:1905337	positive regulation of aggrephagy	0.0007202	0.02929	2	P42859|Q9JLV1
269	GO:1903727	positive regulation of phospholipid metabolic process	0.0007285	0.02944	5	G5E8Q8|P05480|Q80UP3|Q8K3Z0|Q9CZW4
270	GO:0007611	learning or memory	0.0007292	0.02944	13	O08537|P15209|P30548|P42859|Q04690|Q60857|Q60991|Q68ED2|Q8C726|Q924A2|Q9CPW0|Q9QYR6|Q9Z1B3
271	GO:0007154	cell communication	0.0007396	0.02975	108	A2AF47|A6X8Z5|B1AVY7|E9Q6X9|G5E8Q8|O08537|O35465|O55106|O70373|O88452|O88572|O88866|P01731|P05480|P14211|P14753|P15209|P18052|P20489|P24063|P25799|P26039|P27040|P28828|P29387|P29533|P30548|P35329|P41245|P42859|P48755|P49003|P49660|P51682|P51829|P56546|P70206|P70268|P70331|P97333|Q03142|Q04690|Q07104|Q0HA38|Q0KK55|Q3TMP8|Q3U214|Q3UJF0|Q5SSZ7|Q5SVQ0|Q5XJE5|Q60795|Q61001|Q61288|Q61501|Q62172|Q62261|…
272	GO:0035721	intraciliary retrograde transport	0.0007456	0.02988	3	Q0HA38|Q3V3N7|Q8C0S4
273	GO:0048844	artery morphogenesis	0.0007826	0.03125	6	G5E8Q8|P97333|Q04690|Q61288|Q91ZX7|Q9D2L6
274	GO:0051056	regulation of small GTPase mediated signal transduction	0.0008184	0.03256	12	E9Q6X9|P05480|P97333|Q04690|Q3UJF0|Q80UP3|Q8BKH7|Q8C0T5|Q8CHT1|Q8R0J1|Q91YM2|Q9QY06
275	GO:0016032	viral process	0.0008265	0.03276	8	P11499|P14753|P29533|P41245|P51682|Q64373|Q78HU3|Q8VEJ9
276	GO:0045665	negative regulation of neuron differentiation	0.0008463	0.03343	12	P14211|P51682|P81067|P97333|Q60857|Q8CHT1|Q8K0S5|Q8VI56|Q91VK4|Q91ZX7|Q9EST3|Q9WV60
277	GO:0010632	regulation of epithelial cell migration	0.0008644	0.03402	11	P05480|P14211|P28828|P30548|P41245|P97333|Q04690|Q60795|Q61288|Q62468|Q9R229
278	GO:0060041	retina development in camera-type eye	0.0008681	0.03404	9	O88572|P15209|P27040|P28828|P97333|Q03267|Q61288|Q9ES64|Q9JKQ4
279	GO:0060039	pericardium development	0.0008865	0.03464	4	O88572|P14753|P29533|P49003
280	GO:0022610	biological adhesion	0.0009152	0.03563	25	O55134|O88572|P05480|P09803|P11499|P24063|P26039|P28828|P29533|P35329|P49003|P97333|Q07797|Q61001|Q61137|Q810B9|Q8BH24|Q8CIZ8|Q8VIM6|Q91XY4|Q9CPW0|Q9R229|Q9WTS5|Q9Z0M6|Q9Z1B3
281	GO:0010243	response to organonitrogen compound	0.0009366	0.03633	26	B2RQC6|O70481|O88572|P05480|P09803|P15209|P18052|P25799|P29533|P41245|P42859|Q3TMP8|Q5SVQ0|Q60857|Q64018|Q64373|Q80TH2|Q80W65|Q8BMJ2|Q8K3Z0|Q8VCC8|Q91ZP3|Q91ZX7|Q99N99|Q9WV60|Q9Z1B3
282	GO:0031223	auditory behavior	0.0009581	0.03679	3	P42859|Q8C110|Q9CPW0
283	GO:0050667	homocysteine metabolic process	0.0009581	0.03679	3	Q8C1A3|Q922D8|Q99J99
284	GO:0010638	positive regulation of organelle organization	0.0009585	0.03679	20	O35942|P05480|P30548|P41245|P42859|P97333|Q3UG20|Q3UIZ8|Q5SVQ0|Q62468|Q811U4|Q8C050|Q8VCC8|Q91YM2|Q91ZP3|Q9CQC5|Q9R0N7|Q9R229|Q9WV60|Q9Z1B3
285	GO:0006725	cellular aromatic compound metabolic process	0.0009698	0.03709	57	A0A140LI88|A2ARM1|A2RSY6|A8VU90|B2RQC6|E9Q649|E9QAM5|O08582|P08775|P11499|P23249|P35492|P48755|P51829|P59598|Q3U5Q7|Q3UG20|Q5SUQ9|Q5SVT3|Q5VCS6|Q5XJE5|Q61501|Q62086|Q64267|Q6DI86|Q6IRT3|Q6PFY9|Q80YT9|Q811U4|Q8BGW1|Q8BIZ6|Q8BKT7|Q8BMJ2|Q8BQ33|Q8C1A3|Q8C2A2|Q8C726|Q8C7Q4|Q8C9B9|Q8CG47|Q8K368|Q8K4H1|Q8VC30|Q8VCF1|Q91X91|Q922D8|Q922K7|Q922Q2|Q9D404|Q9DBA8|Q9EQG7|Q9JIM3|Q9JMB7|Q9R0K7|Q9WV60|Q9Z1B3|Q9Z…
286	GO:0009890	negative regulation of biosynthetic process	0.0009907	0.03776	39	A2ARM1|O08537|P05480|P14211|P14753|P23249|P25799|P27040|P41971|P49003|P50538|P56546|P70331|P97459|Q03267|Q5SUQ9|Q5SVQ0|Q5SXA9|Q61288|Q61329|Q61501|Q8BGW1|Q8BIH0|Q8BRN9|Q8BXP5|Q8C050|Q8C7Q4|Q8K1A6|Q8VCC8|Q91VK4|Q91VW9|Q91YM2|Q91ZP3|Q924A2|Q9ER74|Q9EST3|Q9JLV1|Q9QY31|Q9Z1B3
287	GO:0006355	regulation of transcription, DNA-templated	0.00102	0.03876	64	E9QAM5|O08537|O09000|O35465|O88572|P05480|P09803|P14211|P25799|P27040|P41971|P48755|P49003|P50538|P56546|P59598|P70268|P70331|P81067|P97459|Q03267|Q07104|Q07133|Q0HA38|Q3UG20|Q5SVQ0|Q5SXA9|Q5XJE5|Q60795|Q61288|Q61329|Q61501|Q63955|Q6ZPJ3|Q80TH2|Q8BG15|Q8BIH0|Q8BIL2|Q8BIZ6|Q8BKT7|Q8BRN9|Q8BXP5|Q8C050|Q8CFC2|Q8K1A6|Q8K3Z0|Q8R3B7|Q8VCC8|Q91VW9|Q91YM2|Q91ZP3|Q921B4|Q924A2|Q9ER74|Q9JKQ4|Q9JLV1|Q9QY31|…
288	GO:0090316	positive regulation of intracellular protein transport	0.001065	0.04029	8	P09803|Q3UHU5|Q80WE4|Q8BG15|Q8BH24|Q8VCC8|Q9JLV1|Q9WV60
289	GO:0030705	cytoskeleton-dependent intracellular transport	0.001082	0.0408	9	P42859|Q0HA38|Q3V3N7|Q6PD31|Q6ZWQ0|Q7TMK6|Q8C0S4|Q9QYR6|Q9Z1T1
290	GO:1903506	regulation of nucleic acid-templated transcription	0.001097	0.04122	64	E9QAM5|O08537|O09000|O35465|O88572|P05480|P09803|P14211|P25799|P27040|P41971|P48755|P49003|P50538|P56546|P59598|P70268|P70331|P81067|P97459|Q03267|Q07104|Q07133|Q0HA38|Q3UG20|Q5SVQ0|Q5SXA9|Q5XJE5|Q60795|Q61288|Q61329|Q61501|Q63955|Q6ZPJ3|Q80TH2|Q8BG15|Q8BIH0|Q8BIL2|Q8BIZ6|Q8BKT7|Q8BRN9|Q8BXP5|Q8C050|Q8CFC2|Q8K1A6|Q8K3Z0|Q8R3B7|Q8VCC8|Q91VW9|Q91YM2|Q91ZP3|Q921B4|Q924A2|Q9ER74|Q9JKQ4|Q9JLV1|Q9QY31|…
291	GO:0050772	positive regulation of axonogenesis	0.001103	0.0413	7	P15209|P70206|P97333|Q6PD31|Q91ZX7|Q9CXM0|Q9WV60
292	GO:0019538	protein metabolic process	0.001111	0.04148	77	A2AR02|A2AUC9|B1AY13|B2RQC6|O08582|O35942|O70481|O88866|P05480|P09103|P09803|P15209|P18052|P20489|P27040|P28828|P41245|P59598|P70268|P70331|Q03142|Q04690|Q1EG27|Q3TEL6|Q3U214|Q3UIZ8|Q5SPX3|Q5SSZ7|Q5SVQ0|Q5XJE5|Q5XPT3|Q60795|Q61288|Q62130|Q62261|Q6IR37|Q6P7W0|Q6PFY9|Q6ZPJ3|Q6ZWR4|Q80UJ9|Q80W65|Q811L6|Q8BG15|Q8BGZ4|Q8BMJ2|Q8BW70|Q8BXQ2|Q8C050|Q8C0R0|Q8C7Q4|Q8CGK3|Q8CID0|Q8K1J5|Q8K2I4|Q8R3B7|Q8R4V4|…
293	GO:0007034	vacuolar transport	0.001118	0.0416	8	Q6PD31|Q78HU3|Q7TMK6|Q80W65|Q8BMJ2|Q8VEJ9|Q91ZX7|Q9Z1T1
294	GO:0051705	multi-organism behavior	0.001126	0.04163	6	E9Q649|P30548|P42859|Q60857|Q924A2|Q9CPW0
295	GO:2001141	regulation of RNA biosynthetic process	0.001126	0.04163	64	E9QAM5|O08537|O09000|O35465|O88572|P05480|P09803|P14211|P25799|P27040|P41971|P48755|P49003|P50538|P56546|P59598|P70268|P70331|P81067|P97459|Q03267|Q07104|Q07133|Q0HA38|Q3UG20|Q5SVQ0|Q5SXA9|Q5XJE5|Q60795|Q61288|Q61329|Q61501|Q63955|Q6ZPJ3|Q80TH2|Q8BG15|Q8BIH0|Q8BIL2|Q8BIZ6|Q8BKT7|Q8BRN9|Q8BXP5|Q8C050|Q8CFC2|Q8K1A6|Q8K3Z0|Q8R3B7|Q8VCC8|Q91VW9|Q91YM2|Q91ZP3|Q921B4|Q924A2|Q9ER74|Q9JKQ4|Q9JLV1|Q9QY31|…
296	GO:0019220	regulation of phosphate metabolic process	0.001145	0.04218	43	G5E8Q8|O08537|O35465|O88572|P05480|P11499|P14753|P15209|P20489|P27040|P41245|P42859|P49003|P49660|P70268|P70331|P97333|Q03142|Q04690|Q07104|Q0KK55|Q3UJF0|Q5SVT3|Q5SXA9|Q61288|Q64373|Q6GQS1|Q6ZWR4|Q7TQC7|Q80UP3|Q811D2|Q8BKH7|Q8C050|Q8K3Z0|Q8VCC8|Q8VI56|Q91ZX7|Q9CZW4|Q9R229|Q9WV08|Q9WV60|Q9Z1B3|Q9Z1W9
297	GO:0031327	negative regulation of cellular biosynthetic process	0.001149	0.04218	38	A2ARM1|O08537|P05480|P14211|P14753|P23249|P25799|P27040|P41971|P49003|P50538|P56546|P70331|P97459|Q03267|Q5SUQ9|Q5SVQ0|Q5SXA9|Q61288|Q61329|Q61501|Q8BGW1|Q8BIH0|Q8BRN9|Q8BXP5|Q8C050|Q8C7Q4|Q8K1A6|Q91VK4|Q91VW9|Q91YM2|Q91ZP3|Q924A2|Q9ER74|Q9EST3|Q9JLV1|Q9QY31|Q9Z1B3
298	GO:0051174	regulation of phosphorus metabolic process	0.001159	0.04228	43	G5E8Q8|O08537|O35465|O88572|P05480|P11499|P14753|P15209|P20489|P27040|P41245|P42859|P49003|P49660|P70268|P70331|P97333|Q03142|Q04690|Q07104|Q0KK55|Q3UJF0|Q5SVT3|Q5SXA9|Q61288|Q64373|Q6GQS1|Q6ZWR4|Q7TQC7|Q80UP3|Q811D2|Q8BKH7|Q8C050|Q8K3Z0|Q8VCC8|Q8VI56|Q91ZX7|Q9CZW4|Q9R229|Q9WV08|Q9WV60|Q9Z1B3|Q9Z1W9
299	GO:0051129	negative regulation of cellular component organization	0.00116	0.04228	23	A2ARM1|O35942|O88398|P05480|P51682|P97333|Q07133|Q5SUQ9|Q61288|Q62261|Q62468|Q64373|Q80W65|Q811U4|Q8CHT1|Q8K0S5|Q8VCC8|Q8VI56|Q91VK4|Q91ZX7|Q9JLV1|Q9QYR6|Q9WV60
300	GO:0048806	genitalia development	0.001171	0.04257	5	O08537|O09000|O88572|P49003|Q99N99
301	GO:0090092	regulation of transmembrane receptor protein serine/threonine kinase signaling pathway	0.001188	0.04301	11	A1A535|O35465|P11499|P27040|P49003|Q07104|Q61288|Q62261|Q6ZPJ3|Q8BG15|Q9R229
302	GO:0010557	positive regulation of macromolecule biosynthetic process	0.001193	0.04305	45	E9QAM5|O08537|O09000|O35942|O88572|P05480|P09803|P11499|P20489|P25799|P41971|P48755|P49003|P56546|P59598|P97459|Q03142|Q03267|Q07133|Q3UG20|Q5SUQ9|Q5SVQ0|Q5XJE5|Q60795|Q61263|Q61288|Q61329|Q61501|Q63955|Q8BIL2|Q8BKT7|Q8C050|Q8C7Q4|Q8CFC2|Q8K3Z0|Q8R3B7|Q8VCC8|Q91VW9|Q91ZP3|Q9ER74|Q9R229|Q9WV60|Q9Z1B3|Q9Z2U4|Tcf12
303	GO:1905516	positive regulation of fertilization	0.001205	0.04314	3	Q64018|Q8BH53|Q9Z1B3
304	GO:0098810	neurotransmitter reuptake	0.001205	0.04314	3	Q60857|Q761V0|Q8R090
305	GO:0007229	integrin-mediated signaling pathway	0.001207	0.04314	6	P05480|P24063|P26039|P97333|Q61001|Q91YM2
306	GO:0042127	regulation of cell population proliferation	0.001255	0.04471	42	A2AUC9|O08537|O09000|O55106|O70373|O88455|O88572|P09803|P14211|P14753|P15209|P24063|P28828|P29533|P30548|P35329|P41245|P48755|P49003|P51682|P70268|Q03142|Q04690|Q5SSZ5|Q5SUQ9|Q60857|Q60991|Q61001|Q61288|Q61501|Q62130|Q62172|Q64373|Q80WE4|Q8BGW1|Q8K3Z0|Q922K7|Q9ER74|Q9R229|Q9WV08|Q9WV60|Q9WVB4
307	GO:0007409	axonogenesis	0.001299	0.04611	14	P11499|P28828|P70206|P97333|Q63955|Q810B9|Q8C110|Q8K0S5|Q91YM2|Q91ZX7|Q9QYR6|Q9WTS5|Q9WV60|Q9WVB4
308	GO:0007435	salivary gland morphogenesis	0.001313	0.04647	4	P09803|P70206|P97333|Q61001
309	GO:0048608	reproductive structure development	0.001349	0.04757	16	O08537|O09000|O55134|O88572|P05480|P09803|P11499|P14753|P29533|P48755|P49003|P70331|Q60991|Q64373|Q8CIZ8|Q99N99
310	GO:2000113	negative regulation of cellular macromolecule biosynthetic process	0.00138	0.04827	36	A2ARM1|O08537|P05480|P14211|P23249|P25799|P27040|P41971|P50538|P56546|P70331|P97459|Q03267|Q5SUQ9|Q5SVQ0|Q5SXA9|Q61288|Q61329|Q61501|Q8BGW1|Q8BIH0|Q8BRN9|Q8BXP5|Q8C050|Q8C7Q4|Q8K1A6|Q91VK4|Q91VW9|Q91YM2|Q91ZP3|Q924A2|Q9ER74|Q9EST3|Q9JLV1|Q9QY31|Q9Z1B3
311	GO:0070848	response to growth factor	0.001381	0.04827	16	B1AVY7|P05480|P15209|P25799|P27040|P49003|P97333|Q03142|Q07104|Q61288|Q61329|Q61501|Q61647|Q62468|Q9R229|Q9WV60
312	GO:0033143	regulation of intracellular steroid hormone receptor signaling pathway	0.001382	0.04827	6	O08537|O09000|P05480|P14211|P15209|Q60991
313	GO:0042471	ear morphogenesis	0.001419	0.04917	8	Q1EG27|Q63955|Q8C110|Q8C456|Q8VIM6|Q9ER74|Q9ES64|Q9R0K7
314	GO:0098706	iron ion import across cell outer membrane	0.001425	0.04917	2	Q8BWB6|Q923B6
315	GO:0039526	modulation by virus of host apoptotic process	0.001425	0.04917	2	P51682|Q64373
316	GO:0090230	regulation of centromere complex assembly	0.001425	0.04917	2	Q6P7W0|Q8K2L8
317	GO:0051222	positive regulation of protein transport	0.001447	0.04971	16	P05480|P06684|P09803|P51682|Q3UHU5|Q62261|Q80WE4|Q8BG15|Q8BH24|Q8K3Z0|Q8VCC8|Q91ZX7|Q9CZW4|Q9CZW5|Q9JLV1|Q9WV60
318	GO:0006836	neurotransmitter transport	0.00145	0.04971	9	O70577|P20489|P56546|Q04690|Q60857|Q761V0|Q8R090|Q99MI1|Q9R0N7
319	GO:0050808	synapse organization	0.001455	0.04971	12	P09803|P15209|P97333|Q80UP3|Q810B9|Q8C0T5|Q8C110|Q8CHT1|Q8R071|Q8VI56|Q9CS72|Q9R0K7

## Sheet: Selected GO terms Biol.process
Selected terms			Uniprot ID	Gene symbol
14	GO:0022008	neurogenesis	Q61286	Tcf12
			Q61501	E2f1
			Q63955	Pou4f3
			P28828	Ptprm
			Q9R0K7	Atp2b2
			P97333	Nrp1
			P51682	Ccr5
			P70206	Plxna1
			Q60795	Nfe2l2
			O08537	Esr2
			Q61137	Astn1
			Q9D7G4	D16Ertd472e
			P81067	Irx3
			Q3V3N7	Bbs1
			O88572	Lrp6
			Q9QYR6	Map1a
			Q9WVB4	Slit3
			O55106	Strn
			O88398	Avil
			Q8R071	Itpka
			Q03267	Ikzf1
			Q9WTS5	Tenm2
			Q8CHT1	Ngef
			Q9JKQ4	Irx5
			Q9WV60	Gsk3b
			Q9ER74	Sall1
			Q9CPW0	Cntnap2
			Q6PD31	Trak1
			Q811U4	Mfn1
			Q9ES64	Ush1c
			Q9EST3	Eif4enif1
			Q0KK55	Kndc1
			Q80UF4	Sdccag8
			Q8BXQ2	Pigt
			Q91VK4	Itm2c
			Q91YM2	Arhgap35
			Q80W65	Pcsk9
			Q8C456	Wdpcp
			Q8VIM6	Strc
			Q9CXM0	Chodl
			Q8VI56	Lrp4
			Q3TEL6	Rnf157
			Q8C110	Slitrk6
			Q6DFY8	Brinp2
			Q8C0T5	Sipa1l1
			Q80WE4	Kif20b
			Q1EG27	Myo3b
			Q6ZWQ0	Syne2
			Q8K0S5	Rtn4rl1
			Q810B9	Slitrk3
			P49003	Bmp5
			P14211	Calr
			P09803	Cdh1
			P14753	Epor
			P42859	Htt
			P11499	Hsp90ab1
			Q60857	Slc6a4
			Q91ZX7	Lrp1
			P23249	Mov10
			Q04690	Nf1
			P15209	Ntrk2
			P18052	Ptpra
			P29533	Vcam1
			Q61329	Zfhx3
72	GO:0007010	cytoskeleton organization	P97333	Nrp1
			Q61771	Kif3b
			Q62172	Ralbp1
			O35942	Nek2
			P26039	Tln1
			Q3V3N7	Bbs1
			Q9QYR6	Map1a
			O88398	Avil
			Q8R071	Itpka
			O70373	Xirp1
			Q9R229	Bmp10
			Q9WV60	Gsk3b
			Q91ZP3	Lpin1
			Q3UHU5	Mtcl1
			A2APV2	Fmnl2
			Q811L6	Mast4
			Q9ES64	Ush1c
			E9Q309	Cep350
			Q99L00	Haus8
			Q80UF4	Sdccag8
			Q91YM2	Arhgap35
			Q8BPU7	Elmo1
			Q7TMK6	Hook2
			Q6PFY9	Cdc14b
			Q3UIZ8	Mylk3
			Q8C0T5	Sipa1l1
			Q8BKH7	Mapkap1
			Q6ZWQ0	Syne2
			Q3U214	Mast3
			A2AUC9	Klhl41
			Q4U4S6	Xirp2
			Q80TF6	Stard9
			P14211	Calr
			P42859	Htt
			Q04690	Nf1
			P05480	Src
			Q62468	Vil1
83	GO:0030182	neuron differentiation	Q63955	Pou4f3
			P28828	Ptprm
			Q9R0K7	Atp2b2
			P97333	Nrp1
			P70206	Plxna1
			Q9D7G4	D16Ertd472e
			Q3V3N7	Bbs1
			O88572	Lrp6
			Q9QYR6	Map1a
			Q9WVB4	Slit3
			O55106	Strn
			Q03267	Ikzf1
			Q9WTS5	Tenm2
			Q9JKQ4	Irx5
			Q9WV60	Gsk3b
			Q9ER74	Sall1
			Q9CPW0	Cntnap2
			Q6PD31	Trak1
			Q9ES64	Ush1c
			Q0KK55	Kndc1
			Q8BXQ2	Pigt
			Q91VK4	Itm2c
			Q91YM2	Arhgap35
			Q80W65	Pcsk9
			Q8C456	Wdpcp
			Q8VIM6	Strc
			Q8VI56	Lrp4
			Q8C110	Slitrk6
			Q80WE4	Kif20b
			Q1EG27	Myo3b
			Q8K0S5	Rtn4rl1
			Q810B9	Slitrk3
			P42859	Htt
			P11499	Hsp90ab1
			Q91ZX7	Lrp1
			P15209	Ntrk2
			P29533	Vcam1
92	GO:0007420	brain development	Q61501	E2f1
			Q9R0K7	Atp2b2
			P97333	Nrp1
			O08537	Esr2
			Q9D7G4	D16Ertd472e
			Q3V3N7	Bbs1
			O88572	Lrp6
			Q03267	Ikzf1
			Q9WV60	Gsk3b
			Q9ER74	Sall1
			Q9CPW0	Cntnap2
			Q924A2	Cic
			Q0HA38	Ttc21b
			Q0KK55	Kndc1
			Q91YM2	Arhgap35
			Q6ZWQ0	Syne2
			Q8K0S5	Rtn4rl1
			P49003	Bmp5
			P14753	Epor
			P42859	Htt
			Q60857	Slc6a4
			Q04690	Nf1
			P15209	Ntrk2
			Q9Z1B3	Plcb1
			P05480	Src
			Q61329	Zfhx3
127	GO:0030900	forebrain development	Q61501	E2f1
			P97333	Nrp1
			Q9D7G4	D16Ertd472e
			Q3V3N7	Bbs1
			O88572	Lrp6
			Q03267	Ikzf1
			Q9WV60	Gsk3b
			Q9ER74	Sall1
			Q9CPW0	Cntnap2
			Q0HA38	Ttc21b
			Q91YM2	Arhgap35
			Q6ZWQ0	Syne2
			Q8K0S5	Rtn4rl1
			P42859	Htt
			Q04690	Nf1
			P15209	Ntrk2
			Q9Z1B3	Plcb1
			P05480	Src
128	GO:0030029	actin filament-based process	P97333	Nrp1
			Q9QY06	Myo9b
			P26039	Tln1
			O88398	Avil
			Q8R071	Itpka
			O70373	Xirp1
			Q9R229	Bmp10
			Q91ZP3	Lpin1
			A2APV2	Fmnl2
			Q9ES64	Ush1c
			Q91YM2	Arhgap35
			Q8BPU7	Elmo1
			Q3UIZ8	Mylk3
			Q8C0T5	Sipa1l1
			Q8BKH7	Mapkap1
			Q6ZWQ0	Syne2
			A2AUC9	Klhl41
			Q4U4S6	Xirp2
			P14211	Calr
			Q04690	Nf1
			P05480	Src
			Q62468	Vil1
130	GO:0048589	developmental growth	Q63955	Pou4f3
			P97333	Nrp1
			P70206	Plxna1
			O09000	Ncoa3
			O88572	Lrp6
			O88455	Dhcr7
			Q9WVB4	Slit3
			Q9R229	Bmp10
			O35465	Fkbp8
			Q9WV60	Gsk3b
			Q9ER74	Sall1
			Q5SUQ9	Ctc1
			Q8VHI5	Vit
			E9Q4F7	Ankrd11
			Q8VI56	Lrp4
			Q8C110	Slitrk6
			P27040	Acvr2b
			P11499	Hsp90ab1
			P41317	Mbl2
			Q64267	Xpa
147	GO:0030036	actin cytoskeleton organization	P97333	Nrp1
			P26039	Tln1
			O88398	Avil
			Q8R071	Itpka
			O70373	Xirp1
			Q9R229	Bmp10
			Q91ZP3	Lpin1
			A2APV2	Fmnl2
			Q9ES64	Ush1c
			Q91YM2	Arhgap35
			Q8BPU7	Elmo1
			Q3UIZ8	Mylk3
			Q8C0T5	Sipa1l1
			Q8BKH7	Mapkap1
			A2AUC9	Klhl41
			Q4U4S6	Xirp2
			P14211	Calr
			Q04690	Nf1
			P05480	Src
			Q62468	Vil1
148	GO:0007018	microtubule-based movement	Q61771	Kif3b
			B1AVY7	Kif16b
			Q3V3N7	Bbs1
			Q9QYR6	Map1a
			Q9Z1T1	Ap3b1
			Q6PD31	Trak1
			Q6X6Z7	Tekt3
			Q0HA38	Ttc21b
			Q8C0S4	Ttc21a
			Q8C6S9	Cfap54
			Q80WE4	Kif20b
			Q6ZWQ0	Syne2
			Q80TF6	Stard9
			P42859	Htt
149	GO:0007417	central nervous system development	Q61501	E2f1
			Q9R0K7	Atp2b2
			P97333	Nrp1
			O08537	Esr2
			Q9D7G4	D16Ertd472e
			Q3V3N7	Bbs1
			O88572	Lrp6
			Q03267	Ikzf1
			Q9WV60	Gsk3b
			Q9ER74	Sall1
			Q9CPW0	Cntnap2
			Q924A2	Cic
			Q0HA38	Ttc21b
			Q8VHI5	Vit
			Q0KK55	Kndc1
			Q91YM2	Arhgap35
			Q6ZWQ0	Syne2
			Q8K0S5	Rtn4rl1
			P49003	Bmp5
			P14753	Epor
			P42859	Htt
			P11499	Hsp90ab1
			Q60857	Slc6a4
			Q91ZX7	Lrp1
			Q04690	Nf1
			P15209	Ntrk2
			Q9Z1B3	Plcb1
			P05480	Src
			Q61329	Zfhx3
187	GO:0035556	intracellular signal transduction	Q61501	E2f1
			P51829	Adcy7
			Q9QY06	Myo9b
			P51682	Ccr5
			Q6P6I6	Polr2m
			P70331	Mdfi
			P70268	Pkn1
			Q62172	Ralbp1
			Q80UP3	Dgkz
			A6X8Z5	Arhgap31
			Q9WTS5	Tenm2
			Q9Z0M6	Adgre5
			O88866	Hunk
			Q9Z1W9	Stk39
			Q9WV60	Gsk3b
			Q91VC4	Plvap
			Q811L6	Mast4
			Q8C050	Rps6ka5
			Q3TMP8	Tmem38a
			A2AF47	Dock11
			Q0KK55	Kndc1
			Q6PGG2	Gmip
			Q99MI1	Erc1
			Q8BPU7	Elmo1
			Q8BIZ6	Snip1
			Q5SVQ0	Kat7
			Q9CQC5	Cdc42ep3
			Q8K3Z0	Nod2
			Q8VCC8	Rapgef3
			Q6PFY9	Cdc14b
			Q8BKH7	Mapkap1
			Q3U214	Mast3
			Q64373	Bcl2l1
			P20489	Fcer1a
			Q04690	Nf1
			P15209	Ntrk2
			Q9Z1B3	Plcb1
			P05480	Src
			P29533	Vcam1
			Q64267	Xpa
198	GO:0007610	behavior	Q60991	Cyp7b1
			Q9R0K7	Atp2b2
			P97459	Npas1
			O08537	Esr2
			P97742	Cpt1a
			Q61137	Astn1
			Q3V3N7	Bbs1
			Q9QYR6	Map1a
			O55106	Strn
			Q68ED2	Grm7
			Q9CPW0	Cntnap2
			A2RSY6	Trmt1l
			Q8C726	Btbd9
			Q924A2	Cic
			Q8C110	Slitrk6
			Q8BH53	Cfap69
			E9Q649	Gcnt4
			Q64018	Glra1
			P42859	Htt
			Q60857	Slc6a4
			Q04690	Nf1
			P15209	Ntrk2
			Q9Z1B3	Plcb1
			P30548	Tacr1
204	GO:0007017	microtubule-based process	Q61771	Kif3b
			Q62172	Ralbp1
			O35942	Nek2
			B1AVY7	Kif16b
			Q3V3N7	Bbs1
			Q9QYR6	Map1a
			Q9Z1T1	Ap3b1
			Q9Z0Y1	Dctn3
			Q6PD31	Trak1
			Q3UHU5	Mtcl1
			Q6X6Z7	Tekt3
			Q0HA38	Ttc21b
			Q8C0S4	Ttc21a
			E9Q309	Cep350
			Q8C6S9	Cfap54
			Q99L00	Haus8
			Q80UF4	Sdccag8
			Q7TMK6	Hook2
			Q6PFY9	Cdc14b
			Q80WE4	Kif20b
			Q6ZWQ0	Syne2
			Q80TF6	Stard9
			P42859	Htt
211	GO:0031175	neuron projection development	Q63955	Pou4f3
			P28828	Ptprm
			Q9R0K7	Atp2b2
			P97333	Nrp1
			P70206	Plxna1
			Q3V3N7	Bbs1
			Q9QYR6	Map1a
			Q9WVB4	Slit3
			O55106	Strn
			Q9WTS5	Tenm2
			Q9WV60	Gsk3b
			Q9CPW0	Cntnap2
			Q6PD31	Trak1
			Q9ES64	Ush1c
			Q91YM2	Arhgap35
			Q8VIM6	Strc
			Q8VI56	Lrp4
			Q8C110	Slitrk6
			Q80WE4	Kif20b
			Q1EG27	Myo3b
			Q8K0S5	Rtn4rl1
			Q810B9	Slitrk3
			P11499	Hsp90ab1
			Q91ZX7	Lrp1
219	GO:0021987	cerebral cortex development	P97333	Nrp1
			Q3V3N7	Bbs1
			O88572	Lrp6
			Q9WV60	Gsk3b
			Q6ZWQ0	Syne2
			Q04690	Nf1
			P15209	Ntrk2
			Q9Z1B3	Plcb1
231	GO:0007166	cell surface receptor signaling pathway	Q61001	Lama5
			P97333	Nrp1
			Q9QY06	Myo9b
			P70206	Plxna1
			B1AVY7	Kif16b
			P26039	Tln1
			O88572	Lrp6
			Q9WVB4	Slit3
			O55106	Strn
			O70373	Xirp1
			Q9R229	Bmp10
			Q61288	Acvrl1
			O35465	Fkbp8
			Q9Z0M6	Adgre5
			Q68ED2	Grm7
			Q9JLV1	Bag3
			Q8CHT1	Ngef
			Q9Z1W9	Stk39
			Q9WV60	Gsk3b
			Q91VC4	Plvap
			Q8C050	Rps6ka5
			Q0HA38	Ttc21b
			Q9D2L6	Adgrf4
			Q91YM2	Arhgap35
			Q8C456	Wdpcp
			G5E8Q8	Adgrf5
			Q8VI56	Lrp4
			Q8C0T5	Sipa1l1
			Q5XJE5	Leo1
			Q5SSZ7	Znrf3
			P27040	Acvr2b
			Q64373	Bcl2l1
			P49003	Bmp5
			P35329	Cd22
			P01731	Cd8a
			Q8R4V4	Cpz
			P20489	Fcer1a
			Q03142	Fgfr4
			Q07104	Gdf3
			Q64018	Glra1
			P24063	Itgal
			Q04690	Nf1
			P15209	Ntrk2
			Q9Z1B3	Plcb1
			P18052	Ptpra
			Q62261	Sptbn1
			P05480	Src
			Q62468	Vil1
270	GO:0007611	learning or memory	Q60991	Cyp7b1
			O08537	Esr2
			Q9QYR6	Map1a
			Q68ED2	Grm7
			Q9CPW0	Cntnap2
			Q8C726	Btbd9
			Q924A2	Cic
			P42859	Htt
			Q60857	Slc6a4
			Q04690	Nf1
			P15209	Ntrk2
			Q9Z1B3	Plcb1
			P30548	Tacr1
274	GO:0051056	regulation of small GTPase mediated signal transduction	P97333	Nrp1
			Q9QY06	Myo9b
			Q80UP3	Dgkz
			Q8CHT1	Ngef
			Q91YM2	Arhgap35
			Q8C0T5	Sipa1l1
			Q8BKH7	Mapkap1
			Q8R0J1	Plekhg6
			Q3UJF0	Gpr55
			E9Q6X9	Arhgap40
			Q04690	Nf1
			P05480	Src
304	GO:0098810	neurotransmitter reuptake	Q761V0	Slc6a5
			Q8R090	Slc18a1
			Q60857	Slc6a4
305	GO:0007229	integrin-mediated signaling pathway	Q61001	Lama5
			P97333	Nrp1
			P26039	Tln1
			Q91YM2	Arhgap35
			P24063	Itgal
			P05480	Src
307	GO:0007409	axonogenesis	Q63955	Pou4f3
			P28828	Ptprm
			P97333	Nrp1
			P70206	Plxna1
			Q9QYR6	Map1a
			Q9WVB4	Slit3
			Q9WTS5	Tenm2
			Q9WV60	Gsk3b
			Q91YM2	Arhgap35
			Q8C110	Slitrk6
			Q8K0S5	Rtn4rl1
			Q810B9	Slitrk3
			P11499	Hsp90ab1
			Q91ZX7	Lrp1
318	GO:0006836	neurotransmitter transport	Q761V0	Slc6a5
			Q8R090	Slc18a1
			P56546	Ctbp2
			O70577	Slc22a2
			Q9R0N7	Syt7
			Q99MI1	Erc1
			P20489	Fcer1a
			Q60857	Slc6a4
			Q04690	Nf1
319	GO:0050808	synapse organization	Q9R0K7	Atp2b2
			P97333	Nrp1
			Q80UP3	Dgkz
			Q8R071	Itpka
			Q8CHT1	Ngef
			Q9CS72	Filip1
			Q8VI56	Lrp4
			Q8C110	Slitrk6
			Q8C0T5	Sipa1l1
			Q810B9	Slitrk3
			P09803	Cdh1
			P15209	Ntrk2

## Sheet: Molecular.function.P.0.05.GOnet
	GO_term_ID	GO_term_def	P	P_FDR_adj	NofGenes	Genes (Uniprot ID)
1	GO:0005515	protein binding	1e-10	1.471e-07	204	A0A140LI88|A2AF47|A2AKM2|A2APV2|A2AR02|A6X8Z5|B1AVY7|B1B213|B2RQC6|E9Q309|O08537|O09000|O35465|O35942|O55106|O70373|O70394|O70481|O88398|O88452|O88572|P01731|P05480|P08775|P09103|P09803|P11499|P14211|P14753|P15209|P15388|P18052|P20489|P23249|P24063|P25799|P26039|P27040|P28828|P29533|P35329|P40201|P41245|P41317|P42859|P48999|P49003|P49660|P50538|P51682|P56546|P59598|P61407|P70206|P70268|P70331|P97…
2	GO:0043167	ion binding	1.33e-08	1.698e-05	133	A2AJ76|A2RSY6|B1AVY7|B2RQC6|D3Z3C6|E9QAM5|O08537|O08582|O35942|O55134|O70481|O88866|O88962|P05480|P08775|P09803|P11499|P14211|P15209|P15306|P23249|P24063|P26039|P27040|P35329|P40201|P41245|P41317|P48999|P51829|P59598|P70268|P97333|Q03142|Q03267|Q04690|Q1EG27|Q3TEL6|Q3U214|Q3U5Q7|Q3UG20|Q3UIZ8|Q4U4S6|Q5FWI3|Q5SPX3|Q5SSE9|Q5SSZ7|Q5SVQ0|Q5XPT3|Q60857|Q60991|Q61263|Q61288|Q61329|Q61578|Q61771|Q62086|…
3	GO:0019899	enzyme binding	2.51e-08	2.145e-05	71	A2AF47|A2AKM2|A2APV2|B1AVY7|B2RQC6|O08537|O09000|O35942|O55106|O88452|P01731|P05480|P08775|P09103|P09803|P11499|P14211|P15209|P35329|P41317|P42859|P51682|P56546|P70268|P97333|Q07104|Q0KK55|Q3UG20|Q5SXA9|Q5XJE5|Q60857|Q61288|Q61329|Q61501|Q61771|Q62130|Q62172|Q62261|Q64373|Q6GQT1|Q8BKH7|Q8BMI3|Q8BPU7|Q8C0R0|Q8C0T5|Q8CGK3|Q8CHT1|Q8CIZ8|Q8K368|Q8K3Z0|Q8R071|Q8R090|Q8R0J1|Q8VCC8|Q8VEJ9|Q8VI56|Q91ZP3|…
4	GO:0044877	protein-containing complex binding	6.44e-08	4.121e-05	46	O09000|O55106|O70373|O88398|P01731|P05480|P09103|P14211|P18052|P20489|P24063|P26039|P27040|P29387|P29533|P41245|P56546|Q07133|Q4U4S6|Q60857|Q61001|Q61288|Q61771|Q62261|Q62468|Q64373|Q6PGL7|Q6ZWQ0|Q6ZWR4|Q80W65|Q8C0P5|Q8C0T5|Q8CIZ8|Q8K3Z0|Q8VEJ9|Q91YM2|Q91ZX7|Q99MD9|Q9DBG7|Q9ER74|Q9ES64|Q9JLV1|Q9JMB7|Q9QY06|Q9QYR6|Q9WV60
5	GO:0003824	catalytic activity	3.432e-07	0.0001757	133	A2AKM2|A2AR02|A2RSY6|A8VU90|B1AVY7|B1AY13|B2RQC6|E9Q649|E9QAM5|O08582|O09000|O35465|O35942|O70481|O88455|O88866|O88962|P05480|P08775|P09103|P15209|P18052|P21765|P23249|P27040|P28828|P29387|P29533|P35492|P40201|P41245|P48999|P51829|P56546|P70268|P97324|P97333|P97742|Q03142|Q1EG27|Q3TEL6|Q3U214|Q3U5Q7|Q3UIZ8|Q5FWI3|Q5SPX3|Q5SSE9|Q5SSZ7|Q5SVQ0|Q5XPT3|Q60991|Q61263|Q61288|Q61578|Q61647|Q61771|Q62086|…
6	GO:0030554	adenyl nucleotide binding	9.435e-07	0.0004026	48	B1AVY7|B2RQC6|E9QAM5|O35942|O88866|P05480|P11499|P15209|P23249|P27040|P40201|P51829|P70268|Q03142|Q1EG27|Q3U214|Q3U5Q7|Q3UIZ8|Q5SSE9|Q61263|Q61288|Q61771|Q6ZPJ3|Q80TF6|Q80UP3|Q80WE4|Q811L6|Q8BMJ2|Q8C050|Q8CBA2|Q8CG47|Q8CGK3|Q8K3Z0|Q8R071|Q8VC30|Q8VCC8|Q8VEJ9|Q91VK4|Q922D8|Q922Q2|Q9CZW4|Q9JHU3|Q9JIM3|Q9JLV1|Q9QY06|Q9R0K7|Q9WV60|Q9Z1W9
7	GO:0032559	adenyl ribonucleotide binding	1.794e-06	0.000656	47	B1AVY7|B2RQC6|E9QAM5|O35942|O88866|P05480|P11499|P15209|P23249|P27040|P40201|P51829|P70268|Q03142|Q1EG27|Q3U214|Q3U5Q7|Q3UIZ8|Q5SSE9|Q61263|Q61288|Q61771|Q6ZPJ3|Q80TF6|Q80UP3|Q80WE4|Q811L6|Q8BMJ2|Q8C050|Q8CBA2|Q8CG47|Q8CGK3|Q8K3Z0|Q8R071|Q8VC30|Q8VCC8|Q8VEJ9|Q91VK4|Q922D8|Q922Q2|Q9CZW4|Q9JHU3|Q9JIM3|Q9QY06|Q9R0K7|Q9WV60|Q9Z1W9
8	GO:0097367	carbohydrate derivative binding	2.05e-06	0.0006561	61	B1AVY7|B2RQC6|E9QAM5|O08582|O35942|O88866|P05480|P07743|P11499|P15209|P23249|P27040|P35329|P40201|P51829|P70268|P97333|Q03142|Q04690|Q1EG27|Q3U214|Q3U5Q7|Q3UIZ8|Q5SSE9|Q61263|Q61288|Q61771|Q62468|Q6ZPJ3|Q80TF6|Q80UP3|Q80WE4|Q811L6|Q811U4|Q8BMJ2|Q8C050|Q8C1A3|Q8CBA2|Q8CG47|Q8CGK3|Q8K0S5|Q8K3Z0|Q8R071|Q8VC30|Q8VCC8|Q8VEJ9|Q8VHI5|Q91VK4|Q91YM2|Q922D8|Q922Q2|Q9CXM0|Q9CZW4|Q9DBG7|Q9JHU3|Q9JIM3|Q9QY06|…
9	GO:0005524	ATP binding	2.967e-06	0.0007776	45	B1AVY7|B2RQC6|E9QAM5|O35942|O88866|P05480|P11499|P15209|P23249|P27040|P40201|P51829|P70268|Q03142|Q1EG27|Q3U214|Q3U5Q7|Q3UIZ8|Q5SSE9|Q61288|Q61771|Q6ZPJ3|Q80TF6|Q80UP3|Q80WE4|Q811L6|Q8BMJ2|Q8C050|Q8CBA2|Q8CG47|Q8CGK3|Q8K3Z0|Q8R071|Q8VC30|Q8VEJ9|Q91VK4|Q922D8|Q922Q2|Q9CZW4|Q9JHU3|Q9JIM3|Q9QY06|Q9R0K7|Q9WV60|Q9Z1W9
10	GO:0043168	anion binding	3.038e-06	0.0007776	72	B1AVY7|B2RQC6|E9QAM5|O08582|O35942|O70481|O88866|P05480|P11499|P15209|P23249|P26039|P27040|P35329|P40201|P41317|P51829|P70268|P97333|Q03142|Q04690|Q1EG27|Q3U214|Q3U5Q7|Q3UIZ8|Q5SSE9|Q61263|Q61288|Q61578|Q61771|Q62261|Q62468|Q64018|Q68ED2|Q6PGL7|Q6ZPJ3|Q80TF6|Q80UP3|Q80WE4|Q811L6|Q811U4|Q8BKH7|Q8BMJ2|Q8BVL3|Q8C050|Q8C1A3|Q8CBA2|Q8CG47|Q8CGK3|Q8K0S5|Q8K3Z0|Q8R071|Q8VC30|Q8VCC8|Q8VEJ9|Q91VK4|Q91YM2|…
11	GO:0008092	cytoskeletal protein binding	4.228e-06	0.0009839	35	A2APV2|B1AVY7|E9Q309|O70373|O88398|P09803|P11499|P15388|P25799|P26039|P42859|P51682|Q04690|Q1EG27|Q3UHU5|Q4U4S6|Q60857|Q61180|Q61771|Q62261|Q62468|Q6PD31|Q6ZWQ0|Q7TMK6|Q80TF6|Q80WE4|Q8C0P5|Q8C0T5|Q8K3V1|Q8K3Z0|Q9ES64|Q9QY06|Q9QYR6|Q9R229|Q9WV60
12	GO:0008144	drug binding	4.977e-06	0.001062	50	A2AR02|B1AVY7|B2RQC6|E9QAM5|O08537|O35942|O88866|P05480|P11499|P15209|P23249|P27040|P40201|P42859|P51829|P70268|Q03142|Q1EG27|Q3U214|Q3U5Q7|Q3UIZ8|Q5SSE9|Q60857|Q61288|Q61771|Q64018|Q6ZPJ3|Q80TF6|Q80UP3|Q80WE4|Q811L6|Q8BMJ2|Q8C050|Q8CBA2|Q8CG47|Q8CGK3|Q8K3Z0|Q8R071|Q8VC30|Q8VEJ9|Q91VK4|Q922D8|Q922Q2|Q9CZW4|Q9JHU3|Q9JIM3|Q9QY06|Q9R0K7|Q9WV60|Q9Z1W9
13	GO:1901265	nucleoside phosphate binding	1.003e-05	0.001834	57	B1AVY7|B2RQC6|E9QAM5|O08582|O35942|O88866|P05480|P11499|P15209|P23249|P27040|P40201|P51829|P56546|P70268|P97324|Q03142|Q1EG27|Q3U214|Q3U5Q7|Q3UIZ8|Q5SSE9|Q61263|Q61288|Q61578|Q61771|Q6ZPJ3|Q80TF6|Q80UP3|Q80WE4|Q811L6|Q811U4|Q8BMJ2|Q8C050|Q8C1A3|Q8CBA2|Q8CG47|Q8CGK3|Q8K3Z0|Q8R071|Q8VC30|Q8VCC8|Q8VEJ9|Q91VK4|Q91YM2|Q922D8|Q922Q2|Q923B6|Q9CZW4|Q9DBG7|Q9JHU3|Q9JIM3|Q9JLV1|Q9QY06|Q9R0K7|Q9WV60|Q9Z1W9
14	GO:0000166	nucleotide binding	1.003e-05	0.001834	57	B1AVY7|B2RQC6|E9QAM5|O08582|O35942|O88866|P05480|P11499|P15209|P23249|P27040|P40201|P51829|P56546|P70268|P97324|Q03142|Q1EG27|Q3U214|Q3U5Q7|Q3UIZ8|Q5SSE9|Q61263|Q61288|Q61578|Q61771|Q6ZPJ3|Q80TF6|Q80UP3|Q80WE4|Q811L6|Q811U4|Q8BMJ2|Q8C050|Q8C1A3|Q8CBA2|Q8CG47|Q8CGK3|Q8K3Z0|Q8R071|Q8VC30|Q8VCC8|Q8VEJ9|Q91VK4|Q91YM2|Q922D8|Q922Q2|Q923B6|Q9CZW4|Q9DBG7|Q9JHU3|Q9JIM3|Q9JLV1|Q9QY06|Q9R0K7|Q9WV60|Q9Z1W9
15	GO:0017076	purine nucleotide binding	1.207e-05	0.002052	52	B1AVY7|B2RQC6|E9QAM5|O08582|O35942|O88866|P05480|P11499|P15209|P23249|P27040|P40201|P51829|P70268|Q03142|Q1EG27|Q3U214|Q3U5Q7|Q3UIZ8|Q5SSE9|Q61263|Q61288|Q61771|Q6ZPJ3|Q80TF6|Q80UP3|Q80WE4|Q811L6|Q811U4|Q8BMJ2|Q8C050|Q8CBA2|Q8CG47|Q8CGK3|Q8K3Z0|Q8R071|Q8VC30|Q8VCC8|Q8VEJ9|Q91VK4|Q91YM2|Q922D8|Q922Q2|Q9CZW4|Q9DBG7|Q9JHU3|Q9JIM3|Q9JLV1|Q9QY06|Q9R0K7|Q9WV60|Q9Z1W9
16	GO:0032553	ribonucleotide binding	1.282e-05	0.002052	52	B1AVY7|B2RQC6|E9QAM5|O08582|O35942|O88866|P05480|P11499|P15209|P23249|P27040|P40201|P51829|P70268|Q03142|Q1EG27|Q3U214|Q3U5Q7|Q3UIZ8|Q5SSE9|Q61263|Q61288|Q61771|Q6ZPJ3|Q80TF6|Q80UP3|Q80WE4|Q811L6|Q811U4|Q8BMJ2|Q8C050|Q8C1A3|Q8CBA2|Q8CG47|Q8CGK3|Q8K3Z0|Q8R071|Q8VC30|Q8VCC8|Q8VEJ9|Q91VK4|Q91YM2|Q922D8|Q922Q2|Q9CZW4|Q9DBG7|Q9JHU3|Q9JIM3|Q9QY06|Q9R0K7|Q9WV60|Q9Z1W9
17	GO:0046872	metal ion binding	1.49e-05	0.002244	85	A2AJ76|A2RSY6|B2RQC6|D3Z3C6|E9QAM5|O08537|O35942|O55134|O70481|O88962|P08775|P09803|P14211|P15306|P24063|P27040|P41245|P41317|P48999|P51829|P59598|P97333|Q03267|Q3TEL6|Q3U214|Q3UG20|Q4U4S6|Q5FWI3|Q5SPX3|Q5SSZ7|Q5SVQ0|Q5XPT3|Q60857|Q60991|Q61288|Q61329|Q62086|Q62468|Q64018|Q64267|Q68ED2|Q6GQS1|Q6PGG2|Q761V0|Q80UJ9|Q80UP3|Q811L6|Q8BGW1|Q8BPK2|Q8BWB6|Q8C050|Q8C7Q4|Q8C9B9|Q8CFC2|Q8K088|Q8R4V4|Q8VC30|…
18	GO:0036094	small molecule binding	1.727e-05	0.002457	64	B1AVY7|B2RQC6|E9QAM5|O08582|O35942|O70481|O88866|P05480|P11499|P15209|P23249|P27040|P35329|P40201|P41317|P51829|P56546|P70268|P97324|Q03142|Q1EG27|Q3U214|Q3U5Q7|Q3UIZ8|Q5SSE9|Q61263|Q61288|Q61578|Q61771|Q64018|Q68ED2|Q6ZPJ3|Q80TF6|Q80UP3|Q80WE4|Q811L6|Q811U4|Q8BMJ2|Q8C050|Q8C1A3|Q8CBA2|Q8CG47|Q8CGK3|Q8K2I4|Q8K3Z0|Q8R071|Q8VC30|Q8VCC8|Q8VEJ9|Q91VK4|Q91YM2|Q922D8|Q922Q2|Q923B6|Q9CXM0|Q9CZW4|Q9DBG7|…
19	GO:0032555	purine ribonucleotide binding	2.074e-05	0.002794	51	B1AVY7|B2RQC6|E9QAM5|O08582|O35942|O88866|P05480|P11499|P15209|P23249|P27040|P40201|P51829|P70268|Q03142|Q1EG27|Q3U214|Q3U5Q7|Q3UIZ8|Q5SSE9|Q61263|Q61288|Q61771|Q6ZPJ3|Q80TF6|Q80UP3|Q80WE4|Q811L6|Q811U4|Q8BMJ2|Q8C050|Q8CBA2|Q8CG47|Q8CGK3|Q8K3Z0|Q8R071|Q8VC30|Q8VCC8|Q8VEJ9|Q91VK4|Q91YM2|Q922D8|Q922Q2|Q9CZW4|Q9DBG7|Q9JHU3|Q9JIM3|Q9QY06|Q9R0K7|Q9WV60|Q9Z1W9
20	GO:0043169	cation binding	2.415e-05	0.003091	86	A2AJ76|A2RSY6|B2RQC6|D3Z3C6|E9QAM5|O08537|O35942|O55134|O70481|O88962|P08775|P09803|P14211|P15306|P24063|P27040|P41245|P41317|P48999|P51829|P59598|P97333|Q03267|Q04690|Q3TEL6|Q3U214|Q3UG20|Q4U4S6|Q5FWI3|Q5SPX3|Q5SSZ7|Q5SVQ0|Q5XPT3|Q60857|Q60991|Q61288|Q61329|Q62086|Q62468|Q64018|Q64267|Q68ED2|Q6GQS1|Q6PGG2|Q761V0|Q80UJ9|Q80UP3|Q811L6|Q8BGW1|Q8BPK2|Q8BWB6|Q8C050|Q8C7Q4|Q8C9B9|Q8CFC2|Q8K088|Q8R4V4|…
21	GO:0051020	GTPase binding	2.557e-05	0.003117	22	A2AF47|A2APV2|B1AVY7|P70268|Q0KK55|Q60857|Q61771|Q62172|Q62261|Q64373|Q8BKH7|Q8BMI3|Q8BPU7|Q8CHT1|Q8R071|Q8R0J1|Q8VCC8|Q8VEJ9|Q99MI1|Q99NF8|Q9CQC5|Q9QY06
22	GO:0035639	purine ribonucleoside triphosphate binding	2.928e-05	0.003407	49	B1AVY7|B2RQC6|E9QAM5|O08582|O35942|O88866|P05480|P11499|P15209|P23249|P27040|P40201|P51829|P70268|Q03142|Q1EG27|Q3U214|Q3U5Q7|Q3UIZ8|Q5SSE9|Q61288|Q61771|Q6ZPJ3|Q80TF6|Q80UP3|Q80WE4|Q811L6|Q811U4|Q8BMJ2|Q8C050|Q8CBA2|Q8CG47|Q8CGK3|Q8K3Z0|Q8R071|Q8VC30|Q8VEJ9|Q91VK4|Q91YM2|Q922D8|Q922Q2|Q9CZW4|Q9DBG7|Q9JHU3|Q9JIM3|Q9QY06|Q9R0K7|Q9WV60|Q9Z1W9
23	GO:1901363	heterocyclic compound binding	3.735e-05	0.004157	112	A2ARM1|A2RSY6|B1AVY7|B2RQC6|E9PYL2|E9QAM5|O08537|O08582|O09000|O35942|O88452|O88866|O88962|P05480|P08775|P11499|P14211|P15209|P23249|P25799|P27040|P40201|P41971|P42859|P48755|P50538|P51829|P56546|P59598|P70268|P81067|P97324|P97459|Q03142|Q03267|Q07133|Q1EG27|Q3U214|Q3U5Q7|Q3UBZ5|Q3UIZ8|Q5SSE9|Q5SUQ9|Q5SVQ0|Q60795|Q60857|Q60991|Q61263|Q61288|Q61329|Q61501|Q61578|Q61771|Q63955|Q64267|Q6IRT3|Q6ZPJ3|…
24	GO:0031267	small GTPase binding	4.618e-05	0.004926	19	A2AF47|A2APV2|B1AVY7|P70268|Q0KK55|Q60857|Q61771|Q62172|Q8BKH7|Q8BMI3|Q8CHT1|Q8R071|Q8R0J1|Q8VCC8|Q8VEJ9|Q99MI1|Q99NF8|Q9CQC5|Q9QY06
25	GO:0097159	organic cyclic compound binding	5.551e-05	0.005685	113	A2ARM1|A2RSY6|B1AVY7|B2RQC6|E9PYL2|E9QAM5|O08537|O08582|O09000|O35942|O70577|O88452|O88866|O88962|P05480|P08775|P11499|P14211|P15209|P23249|P25799|P27040|P40201|P41971|P42859|P48755|P50538|P51829|P56546|P59598|P70268|P81067|P97324|P97459|Q03142|Q03267|Q07133|Q1EG27|Q3U214|Q3U5Q7|Q3UBZ5|Q3UIZ8|Q5SSE9|Q5SUQ9|Q5SVQ0|Q60795|Q60857|Q60991|Q61263|Q61288|Q61329|Q61501|Q61578|Q61771|Q63955|Q64267|Q6IRT3|…
26	GO:0017048	Rho GTPase binding	6.628e-05	0.006526	11	A2AF47|A2APV2|P70268|Q61771|Q62172|Q8CHT1|Q8R071|Q8R0J1|Q8VEJ9|Q9CQC5|Q9QY06
27	GO:0017016	Ras GTPase binding	9.175e-05	0.0087	18	A2AF47|A2APV2|B1AVY7|P70268|Q0KK55|Q60857|Q61771|Q62172|Q8BKH7|Q8CHT1|Q8R071|Q8R0J1|Q8VCC8|Q8VEJ9|Q99MI1|Q99NF8|Q9CQC5|Q9QY06
28	GO:0005096	GTPase activator activity	0.000106	0.009695	13	A6X8Z5|E9Q6X9|P97333|Q04690|Q62172|Q6PGG2|Q8BMJ2|Q8C0T5|Q8CGE9|Q8R0J1|Q91YM2|Q9QY06|Q9Z1B3
29	GO:0034185	apolipoprotein binding	0.000118	0.01042	4	O88572|Q80W65|Q8VI56|Q91ZX7
30	GO:0003779	actin binding	0.0001565	0.01335	18	A2APV2|O70373|O88398|P26039|P51682|Q1EG27|Q4U4S6|Q60857|Q61180|Q62261|Q62468|Q6ZWQ0|Q8C0P5|Q8C0T5|Q8K3Z0|Q9ES64|Q9QY06|Q9QYR6
31	GO:0030695	GTPase regulator activity	0.0002091	0.01727	13	A6X8Z5|E9Q6X9|P97333|Q04690|Q62172|Q6PGG2|Q8BMJ2|Q8C0T5|Q8CGE9|Q8R0J1|Q91YM2|Q9QY06|Q9Z1B3
32	GO:0060589	nucleoside-triphosphatase regulator activity	0.0002427	0.01942	14	A6X8Z5|E9Q6X9|P97333|Q04690|Q62172|Q6PGG2|Q8BMJ2|Q8C0T5|Q8CGE9|Q8R0J1|Q91YM2|Q9JLV1|Q9QY06|Q9Z1B3
33	GO:0005509	calcium ion binding	0.0002695	0.02091	22	A2AJ76|O55134|P09803|P14211|P15306|P41317|Q5FWI3|Q62468|Q68ED2|Q6GQS1|Q8VCF1|Q8VI56|Q91XY4|Q91ZX7|Q9D9Q6|Q9JI18|Q9JLG4|Q9R0K7|Q9R0N7|Q9WVB4|Q9Z0M6|Q9Z1B3
34	GO:0042975	peroxisome proliferator activated receptor binding	0.0002824	0.02127	4	O08537|O09000|P59598|Q91ZP3
35	GO:0016723	oxidoreductase activity, oxidizing metal ions, NAD or NADP as acceptor	0.0002948	0.02156	3	Q8BWB6|Q8C1A3|Q923B6
36	GO:0051015	actin filament binding	0.0003233	0.02299	11	O70373|O88398|P26039|Q4U4S6|Q60857|Q62468|Q6ZWQ0|Q8C0P5|Q8C0T5|Q9ES64|Q9QY06
37	GO:0050839	cell adhesion molecule binding	0.0004336	0.03	12	P05480|P09103|P09803|P14211|P24063|P26039|P28828|P29533|Q61001|Q8CIZ8|Q9WTS5|Q9WV60
38	GO:0048495	Roundabout binding	0.0005657	0.03811	3	Q8K0S5|Q9QY06|Q9WVB4
39	GO:0016740	transferase activity	0.0006938	0.04497	55	A2RSY6|B2RQC6|E9Q649|O09000|O35942|O70481|O88866|P05480|P08775|P15209|P27040|P70268|P97333|P97742|Q03142|Q1EG27|Q3TEL6|Q3U214|Q3U5Q7|Q3UIZ8|Q5SPX3|Q5SSZ7|Q5SVQ0|Q5XPT3|Q61263|Q61288|Q61647|Q6DI86|Q6IR37|Q6P6I6|Q6ZPJ3|Q7TNE1|Q80UJ9|Q80UP3|Q811L6|Q8C050|Q8CID0|Q8R071|Q8VC30|Q91X91|Q91YQ7|Q922K7|Q922Q2|Q99J99|Q9CXR4|Q9D404|Q9DCN7|Q9JHU3|Q9JI67|Q9JJQ0|Q9JLJ5|Q9JM95|Q9QXS8|Q9WV60|Q9Z1W9
40	GO:0004672	protein kinase activity	0.0007174	0.04497	21	B2RQC6|O35942|O88866|P05480|P15209|P27040|P70268|P97333|Q03142|Q1EG27|Q3U214|Q3UIZ8|Q61288|Q6DI86|Q811L6|Q8C050|Q8R071|Q922Q2|Q9JHU3|Q9WV60|Q9Z1W9
41	GO:0005335	serotonin:sodium symporter activity	0.0007202	0.04497	2	Q60857|Q8R090
42	GO:0046983	protein dimerization activity	0.0007638	0.04656	38	O09000|O88452|O88572|P01731|P09103|P09803|P11499|P15209|P24063|P25799|P50538|P97459|Q03267|Q3UHU5|Q60795|Q60857|Q61501|Q62468|Q64267|Q64373|Q68ED2|Q6GQT1|Q80WE4|Q80YN3|Q80YT9|Q811U4|Q8CG47|Q8CIZ8|Q8VCF1|Q8VI56|Q91VC4|Q91X91|Q9CYZ2|Q9EQR3|Q9QY81|Q9WTS5|Q9Z1B3|Tcf12
43	GO:0019904	protein domain specific binding	0.000824	0.04906	25	A6X8Z5|O09000|O35465|O55106|P05480|P09803|P11499|P26039|Q03267|Q60795|Q61180|Q64267|Q64373|Q68ED2|Q6PD31|Q78HU3|Q80WE4|Q8BPU7|Q8K3Z0|Q8VCC8|Q8VEJ9|Q99MI1|Q9CZW4|Q9R0K7|Tcf12

## Sheet: Selected GO terms Mol.function
Selected terms			Uniprot ID	Gene symbol
11	GO:0008092	cytoskeletal protein binding	Q61180	Scnn1a
			Q9QY06	Myo9b
			P51682	Ccr5
			Q61771	Kif3b
			B1AVY7	Kif16b
			P26039	Tln1
			Q9QYR6	Map1a
			O88398	Avil
			O70373	Xirp1
			Q9R229	Bmp10
			Q8C0P5	Coro2a
			Q9WV60	Gsk3b
			Q6PD31	Trak1
			Q3UHU5	Mtcl1
			Q8K3V1	Spata4
			A2APV2	Fmnl2
			Q9ES64	Ush1c
			E9Q309	Cep350
			Q7TMK6	Hook2
			Q8K3Z0	Nod2
			Q8C0T5	Sipa1l1
			Q80WE4	Kif20b
			Q1EG27	Myo3b
			Q6ZWQ0	Syne2
			Q4U4S6	Xirp2
			Q80TF6	Stard9
			P09803	Cdh1
			P42859	Htt
			P11499	Hsp90ab1
			Q60857	Slc6a4
			P15388	Kcnc1
			Q04690	Nf1
			P25799	Nfkb1
			Q62261	Sptbn1
			Q62468	Vil1
24	GO:0031267	small GTPase binding	Q9QY06	Myo9b
			Q61771	Kif3b
			P70268	Pkn1
			Q62172	Ralbp1
			B1AVY7	Kif16b
			Q8R071	Itpka
			Q8CHT1	Ngef
			Q8VEJ9	Vps4a
			A2APV2	Fmnl2
			A2AF47	Dock11
			Q0KK55	Kndc1
			Q99NF8	Ranbp17
			Q99MI1	Erc1
			Q8BMI3	Gga3
			Q9CQC5	Cdc42ep3
			Q8VCC8	Rapgef3
			Q8BKH7	Mapkap1
			Q8R0J1	Plekhg6
			Q60857	Slc6a4
26	GO:0017048	Rho GTPase binding	Q9QY06	Myo9b
			Q61771	Kif3b
			P70268	Pkn1
			Q62172	Ralbp1
			Q8R071	Itpka
			Q8CHT1	Ngef
			Q8VEJ9	Vps4a
			A2APV2	Fmnl2
			A2AF47	Dock11
			Q9CQC5	Cdc42ep3
			Q8R0J1	Plekhg6
27	GO:0017016	Ras GTPase binding	Q9QY06	Myo9b
			Q61771	Kif3b
			P70268	Pkn1
			Q62172	Ralbp1
			B1AVY7	Kif16b
			Q8R071	Itpka
			Q8CHT1	Ngef
			Q8VEJ9	Vps4a
			A2APV2	Fmnl2
			A2AF47	Dock11
			Q0KK55	Kndc1
			Q99NF8	Ranbp17
			Q99MI1	Erc1
			Q9CQC5	Cdc42ep3
			Q8VCC8	Rapgef3
			Q8BKH7	Mapkap1
			Q8R0J1	Plekhg6
			Q60857	Slc6a4
30	GO:0003779	actin binding	Q61180	Scnn1a
			Q9QY06	Myo9b
			P51682	Ccr5
			P26039	Tln1
			Q9QYR6	Map1a
			O88398	Avil
			O70373	Xirp1
			Q8C0P5	Coro2a
			A2APV2	Fmnl2
			Q9ES64	Ush1c
			Q8K3Z0	Nod2
			Q8C0T5	Sipa1l1
			Q1EG27	Myo3b
			Q6ZWQ0	Syne2
			Q4U4S6	Xirp2
			Q60857	Slc6a4
			Q62261	Sptbn1
			Q62468	Vil1
36	GO:0051015	actin filament binding	Q9QY06	Myo9b
			P26039	Tln1
			O88398	Avil
			O70373	Xirp1
			Q8C0P5	Coro2a
			Q9ES64	Ush1c
			Q8C0T5	Sipa1l1
			Q6ZWQ0	Syne2
			Q4U4S6	Xirp2
			Q60857	Slc6a4
			Q62468	Vil1
