# Supplementary material for: Changes in the Number and Morphology of Dendritic Spines in the Hippocampus and Prefrontal Cortex of the C58/J Mouse Model of Autism
Source: Front Cell Neurosci. 2021 Sep 20;15:726501. doi: 10.3389/fncel.2021.726501 (PMC8488392; doi:10.3389/fncel.2021.726501)
Supplement: Supplementary file 8 [file Data_Sheet_1.zip › New folder (2)/Sup Table 4.XLSX]

## Sheet: UCLA1 SNPs' search at SANGER4
	UCLA1						SANGER4
Gene symbol	dbSNP ID	observed	Annotation	C57BL/6J	C58/J		dbSNP ID	observed	Annotation	C57BL/6J	C58/J
Nrp1	rs32158606	C/T	Cs:Nrp1:I:90	C	T		rs32158606	C/T	Cs:Nrp1:I:90	C	T
Nf1	rs13481119	C/G	Cn:Nf1:LV:2128	C	G		rs13481119	C/G	Cn:Nf1:LV:2128	C	G
Arhgap35	rs13479139	C/T	Cs:Arhgap35:K:1069	T	C		rs13479139	C/T	Cs:Arhgap35:K:1069	T	C
Gsk3b	rs4174469	C/T	Cs:Gsk3b:G:120	T	C		rs4174469	C/T	Cs:Gsk3b:G:120	T	C
Slc6a4	rs13481111	A/G	Cn:Slc6a4:GE:39	G	A		rs13481111	A/G	Cn:Slc6a4:GE:39	G	A
Syne2	rs29197901	A/G/T	Cn:Syne2:SN:6492 Cn:Syne2::6492	G	A		rs29197901	A/G/T	Cn:Syne2:SN:6492 Cn:Syne2::6492	G	A
Bbs1	rs31103048	C/T	Cs:Bbs1:S:6	T	C		rs31103048	C/T	Cs:Bbs1:S:6	T	C
Map1a	rs27439863	A/G	Cs:Map1a:T:1302	A	G		rs27439863	A/G	Cs:Map1a:T:1302	A	G
Ntrk2	rs13481832	A/T	Cs:Ntrk2:I:71	T	A		rs13481832	A/T	Cs:Ntrk2:I:71	T	A
Htt	rs13459085	A/G/T	Cs:Htt:A:3098 I:Msantd1	T	G		rs13459085	A/G/T	Cs:Htt:A:3098 I:Msantd1	T	G
Myo9b	rs13479823	C/T	Cs:Myo9b:F:296 NC:Myo9b	C	T		rs13479823	C/T	Cs:Myo9b:F:296 NC:Myo9b	C	T
Sipa1l1	rs13483507	C/G	Cn:Sipa1:ED:599	C	G		rs13483507	C/G	Cn:Sipa1:ED:599	C	G
Src	rs13476864	A/G	Cs:Src:V:246	A	G		rs13476864	A/G	Cs:Src:V:246	A	G
Cntnap2	rs13478735	C/G	Cn:Cntnap2:HQ:538	C	G		rs13478735	C/G	Cn:Cntnap2:HQ:538	C	G
Plcb1	rs27256064	A/G	Cs:Plcb1:E:943	G	A		rs27256064	A/G	Cs:Plcb1:E:943	G	A
Tln1	rs13477674	A/G	Cs:Tln1:P:633	G	A		rs13477674	A/G	Cs:Tln1:P:633	G	A
Itpka	rs33561035	A/G	Cs:Itpka:R:279	A	G		rs33561035	A/G	Cs:Itpka:R:279	A	G
Lrp6	rs30609706	C/G	Cn:Lrp6:TS:83 I:Lrp6	G	C		rs30609706	C/G	Cn:Lrp6:TS:83 I:Lrp6	G	C
Vil1	rs13475925	A/G	Cs:Vil1:S:459	G	A		rs13475925	A/G	Cs:Vil1:S:459	G	A
Atp2b2	rs30756873	A/C	Cn:Atp2b2:ED:731 NC:Atp2b2	C	A		rs30756873	A/C	Cn:Atp2b2:ED:731 NC:Atp2b2	C	A
Kif3b	rs28283061	A/G	Cs:Kif3b:E:224 NC:Kif3b	A	G		rs28283061	A/G	Cs:Kif3b:E:224 NC:Kif3b	A	G
Avil	rs13480819	C/G	Cn:Avil:RG:15 NC:Avil	C	G		rs13480819	C/G	Cn:Avil:RG:15 NC:Avil	C	G
Xirp1	rs3725914	C/G	Cn:Xirp1:TR:1027	G	C		rs3725914	C/G	Cn:Xirp1:TR:1027	G	C
Mapkap1	rs13476425	A/C	Cs:Mapkap1:R:494	A	C		rs13476425	A/C	Cs:Mapkap1:R:494	A	C
Ngef	rs13475967	A/G	Cs:Ngef:S:312	A	G		rs13475967	A/G	Cs:Ngef:S:312	A	G
Slitrk6	rs13482369	C/G	Cs:Slitrk6:T:669	C	G		rs13482369	C/G	Cs:Slitrk6:T:669	C	G
Rtn4rl1	rs13481103	C/T	Cs:Rtn4rl1:T:234 I:Gm35117	T	C		rs13481103	C/T	Cs:Rtn4rl1:T:234 I:Gm35117	T	C
Hsp90ab1	rs13459152	C/T	Cs:Hsp90ab1:S:383	G	A		rs13459152	C/T	Cs:Hsp90ab1:S:383	G	A
Ttc21b	rs4135996	A/G	Cs:Ttc21b:L:435	G	A		rs4135996	A/G	Cs:Ttc21b:L:435	G	A
Plxna1	rs30021144	A/G	Cs:Plxna1:N:1070	G	A		rs30021144	A/G	Cs:Plxna1:N:1070	G	A
Bmp10	rs13478876	A/G	Cn:Bmp10:AT:309	G	A		rs13478876	A/G	Cn:Bmp10:AT:309	G	A
Lrp4	rs13476635	C/T	Cs:Lrp4:D:1403 NC:Lrp4	T	C		rs13476635	C/T	Cs:Lrp4:D:1403 NC:Lrp4	T	C
Slit3	rs13480964	C/T	Cs:Slit3:Y:1397	C	T		rs13480964	C/T	Cs:Slit3:Y:1397	C	T
Trak1	rs30524308	C/T	I:Trak1 Cn:Trak1:RC:10	C	T		rs30524308	C/T	I:Trak1 Cn:Trak1:RC:10	C	T
Sall1	rs13479905	A/G	Cs:Sall1:L:317	G	A		rs13479905	A/G	Cs:Sall1:L:317	G	A
Kndc1	rs13479562	A/G	Cn:Kndc1:GD:812	G	A		rs13479562	A/G	Cn:Kndc1:GD:812	G	A
Lrp1	rs29360347	A/G	Cs:Lrp1:D:302	A	G		rs29360347	A/G	Cs:Lrp1:D:302	G	A
Esr2	rs16820596	A/G	Cs:Esr2:L:317 NC:Esr2	G	A		rs16820596	A/G	Cs:Esr2:L:317 NC:Esr2	G	A
Pou4f3	rs30258351	C/T	Cs:Pou4f3:N:71	T	C		rs30258351	C/T	Cs:Pou4f3:N:71	T	C
Myo3b	rs27977691	C/T	Cn:Myo3b:LP:1227	T	C		rs27977691	C/T	Cn:Myo3b:LP:1227	T	C
Slitrk3	rs13477190	C/T	Cn:Slitrk3:GR:636	C	T		rs13477190	C/T	Cn:Slitrk3:GR:636	C	T
E2f1	rs33326359	C/G	Cs:E2f1:L:51	G	C		rs33326359	C/G	Cs:E2f1:L:51	G	C
Strn	rs33123704	A/G	Cs:Strn:I:81	A	G		rs33123704	A/G	Cs:Strn:I:81	A	G
Tenm2	rs6240342	C/G	Cs:Tenm2:L:1314	G	C		rs6240342	C/G	Cs:Tenm2:L:1314	G	C
Ikzf1	rs13480872	A/T	Cs:Ikzf1:A:418	A	T		rs13480872	A/T	Cs:Ikzf1:A:418	A	T
Cic	rs13479154	C/T	Cs:Cic:T:2030	T	C		rs13479154	C/T	Cs:Cic:T:2030	T	C
Grm7	rs30011283	A/G	Cs:Grm7:E:734 NC:Grm7	G	A		rs30011283	A/G	Cs:Grm7:E:734 NC:Grm7	G	A
Stk39	rs6382046	A/G	I:Stk39 Cn:Stk39:HY:524	G	A		rs6382046	A/G	I:Stk39 Cn:Stk39:HY:524	G	A
Dhcr7	rs6318605	C/T	Cs:Dhcr7:N:16 U5:Dhcr7	C	T		rs6318605	C/T	Cs:Dhcr7:N:16 U5:Dhcr7	C	T
Ankrd11	rs32782465	C/T	Cs:Ankrd11:Q:2370 NC:Ankrd11 I:LOC105243316	C	T		rs32782465	C/T	Cs:Ankrd11:Q:2370 NC:Ankrd11 I:LOC105243316	C	T
Leo1	rs13480281	A/G	Cs:Leo1:T:368	G	A		rs13480281	A/G	Cs:Leo1:T:368	G	A
Cpz	rs13478182	A/G	Cs:Cpz:T:475	A	G		rs13478182	A/G	Cs:Cpz:T:475	A	G
